# Supplementary material for: Germline Mutation Enrichment in Pathways Controlling Endothelial Cell Homeostasis in Patients with Brain Arteriovenous Malformation: Implication for Molecular Diagnosis
Source: Int J Mol Sci. 2020 Jun 17;21(12):4321. doi: 10.3390/ijms21124321 (PMC7352422; doi:10.3390/ijms21124321)
Supplement: Supplementary file 1 [file ijms-21-04321-s001.zip]

Archive with 12 entries (10 files):
- S1_AVM_SAMPLES_WES analysis report.docx.xlsx
- S2_Selected Variants.xlsx
- S5_STRING_Results.xlsx
- S3_ClueGoPathways/
- S3_ClueGoPathways/S3_ClueGOResultTable_AVM1.xls
- S3_ClueGoPathways/S3_ClueGOResultTable_AVM2.xls
- S3_ClueGoPathways/S3_ClueGOResultTable_AVM3.xls
- S3_ClueGoPathways/S3_ClueGOResultTable_AVM4.xls
- S3_ClueGoPathways/S3_ClueGOResultTable_AVM5.xls
- S4_ToppGeneResults/
- S4_ToppGeneResults/SM4a_ToppGeneTestResultsTables.xlsx
- S4_ToppGeneResults/SM4b_ToppGenePrioritizedGeneAnnotation.xlsx
