# Supplementary material for: Germline Mutation Enrichment in Pathways Controlling Endothelial Cell Homeostasis in Patients with Brain Arteriovenous Malformation: Implication for Molecular Diagnosis
Source: Int J Mol Sci. 2020 Jun 17;21(12):4321. doi: 10.3390/ijms21124321 (PMC7352422; doi:10.3390/ijms21124321)
Supplement: Supplementary file 1 [file ijms-21-04321-s001.zip › S1_AVM_SAMPLES_WES analysis report.docx.xlsx]

## Sheet: Foglio1
Output report	Values
	MAV1	MAV2	MAV3	MAV4	MAV5
Total reads	86816620	78854965	80567398	83230612	76381550
Q20 (%)	97.22	96.63	96.92	96.89	97.11
Q30 (%)	92.83	91.69	92.24	92.14	92.57
Mapping
Deduplicated mapped read	69592810	74815658	77377243	81736840	73534622
On-target read (%)	57,705,760 (82.92)	54,855,739 (73.32)	52,549,449 (67.91)	55,213,050 (67.55)	48,646,082 (66,15)
Coverage distribution
Coverage 20x rate	97.03	97.51	98.68	98.79	98.79
Coverage 50x rate	70.5	72.4	74.7	82.3	79.6
