# Supplementary material for: Germline Mutation Enrichment in Pathways Controlling Endothelial Cell Homeostasis in Patients with Brain Arteriovenous Malformation: Implication for Molecular Diagnosis
Source: Int J Mol Sci. 2020 Jun 17;21(12):4321. doi: 10.3390/ijms21124321 (PMC7352422; doi:10.3390/ijms21124321)
Supplement: Supplementary file 1 [file ijms-21-04321-s001.zip › S5_STRING_Results.xlsx]

## Sheet: Interactors
#queryIndex	queryItem	stringId	preferredName	annotation
1	AXIN1	9606.ENSP00000262320	AXIN1	Axin-1; Component of the beta-catenin destruction complex required for regulating CTNNB1 levels through phosphorylation and ubiquitination, and modulating Wnt-signaling. Controls dorsoventral patterning via two opposing effects; down-regulates CTNNB1 to inhibit the Wnt signaling pathway and ventralize embryos, but also dorsalizes embryos by activating a Wnt-independent JNK signaling pathway. In W…
2	CAMK2B	9606.ENSP00000379098	CAMK2B	Calcium/calmodulin-dependent protein kinase type II subunit beta; Calcium/calmodulin-dependent protein kinase that functions autonomously after Ca(2+)/calmodulin-binding and autophosphorylation, and is involved in dendritic spine and synapse formation, neuronal plasticity and regulation of sarcoplasmic reticulum Ca(2+) transport in skeletal muscle. In neurons, plays an essential structural role i…
3	CYR61	9606.ENSP00000398736	CYR61	Protein CYR61; Promotes cell proliferation, chemotaxis, angiogenesis and cell adhesion. Appears to play a role in wound healing by up- regulating, in skin fibroblasts, the expression of a number of genes involved in angiogenesis, inflammation and matrix remodeling including VEGA-A, VEGA-C, MMP1, MMP3, TIMP1, uPA, PAI-1 and integrins alpha-3 and alpha-5. CYR61-mediated gene regulation is dependent…
4	CHRNB2	9606.ENSP00000357461	CHRNB2	Neuronal acetylcholine receptor subunit beta-2; After binding acetylcholine, the AChR responds by an extensive change in conformation that affects all subunits and leads to opening of an ion-conducting channel across the plasma membrane permeable to sodiun ions; Cholinergic receptors nicotinic subunits
5	CTBP2	9606.ENSP00000311825	CTBP2	C-terminal-binding protein 2; Corepressor targeting diverse transcription regulators. Functions in brown adipose tissue (BAT) differentiation (By similarity)
6	DVL1	9606.ENSP00000368169	DVL1	Segment polarity protein dishevelled homolog DVL-1; Participates in Wnt signaling by binding to the cytoplasmic C-terminus of frizzled family members and transducing the Wnt signal to down-stream effectors. Plays a role both in canonical and non-canonical Wnt signaling. Plays a role in the signal transduction pathways mediated by multiple Wnt genes. Required for LEF1 activation upon WNT1 and WNT3…
7	ENG	9606.ENSP00000362299	ENG	Endoglin; Vascular endothelium glycoprotein that plays an important role in the regulation of angiogenesis. Required for normal structure and integrity of adult vasculature. Regulates the migration of vascular endothelial cells. Required for normal extraembryonic angiogenesis and for embryonic heart development (By similarity). May play a critical role in the binding of endothelial cells to integ…
8	EPHA2	9606.ENSP00000351209	EPHA2	Ephrin type-A receptor 2; Receptor tyrosine kinase which binds promiscuously membrane-bound ephrin-A family ligands residing on adjacent cells, leading to contact-dependent bidirectional signaling into neighboring cells. The signaling pathway downstream of the receptor is referred to as forward signaling while the signaling pathway downstream of the ephrin ligand is referred to as reverse signali…
9	EPHB2	9606.ENSP00000363763	EPHB2	Ephrin type-B receptor 2; Receptor tyrosine kinase which binds promiscuously transmembrane ephrin-B family ligands residing on adjacent cells, leading to contact-dependent bidirectional signaling into neighboring cells. The signaling pathway downstream of the receptor is referred to as forward signaling while the signaling pathway downstream of the ephrin ligand is referred to as reverse signalin…
10	FBN2	9606.ENSP00000424571	FBN2	Fibrillin-2; Fibrillin-2: Fibrillins are structural components of 10- 12 nm extracellular calcium-binding microfibrils, which occur either in association with elastin or in elastin-free bundles. Fibrillin-2-containing microfibrils regulate the early process of elastic fiber assembly. Regulates osteoblast maturation by controlling TGF-beta bioavailability and calibrating TGF-beta and BMP levels, r…
11	FLT4	9606.ENSP00000261937	FLT4	Vascular endothelial growth factor receptor 3; Tyrosine-protein kinase that acts as a cell-surface receptor for VEGFC and VEGFD, and plays an essential role in adult lymphangiogenesis and in the development of the vascular network and the cardiovascular system during embryonic development. Promotes proliferation, survival and migration of endothelial cells, and regulates angiogenic sprouting. Sig…
12	GIMAP1	9606.ENSP00000302833	GIMAP1	GTPase IMAP family member 1; May regulate lymphocyte survival. Required for normal levels of mature T-lymphocytes and mature B-cells (By similarity); GTPases, IMAP
13	KDR	9606.ENSP00000263923	KDR	Vascular endothelial growth factor receptor 2; Tyrosine-protein kinase that acts as a cell-surface receptor for VEGFA, VEGFC and VEGFD. Plays an essential role in the regulation of angiogenesis, vascular development, vascular permeability, and embryonic hematopoiesis. Promotes proliferation, survival, migration and differentiation of endothelial cells. Promotes reorganization of the actin cytoske…
14	LRP1	9606.ENSP00000243077	LRP1	Prolow-density lipoprotein receptor-related protein 1; Endocytic receptor involved in endocytosis and in phagocytosis of apoptotic cells. Required for early embryonic development. Involved in cellular lipid homeostasis. Involved in the plasma clearance of chylomicron remnants and activated LRPAP1 (alpha 2-macroglobulin), as well as the local metabolism of complexes between plasminogen activators …
15	LTBP1	9606.ENSP00000386043	LTBP1	Latent-transforming growth factor beta-binding protein 1; May be involved in the assembly, secretion and targeting of TGFB1 to sites at which it is stored and/or activated. May play critical roles in controlling and directing the activity of TGFB1. May have a structural role in the extracellular matrix (ECM); Latent transforming growth factor beta binding proteins
16	LTBP4	9606.ENSP00000311905	LTBP4	Latent-transforming growth factor beta-binding protein 4; May be involved in the assembly, secretion and targeting of TGFB1 to sites at which it is stored and/or activated. May play critical roles in controlling and directing the activity of TGFB1. May have a structural role in the extracellular matrix (ECM) (By similarity); Belongs to the LTBP family
17	MAML1	9606.ENSP00000292599	MAML1	Mastermind-like protein 1; Acts as a transcriptional coactivator for NOTCH proteins. Has been shown to amplify NOTCH-induced transcription of HES1. Enhances phosphorylation and proteolytic turnover of the NOTCH intracellular domain in the nucleus through interaction with CDK8. Binds to CREBBP/CBP which promotes nucleosome acetylation at NOTCH enhancers and activates transcription. Induces phospho…
18	MAP2K3	9606.ENSP00000345083	MAP2K3	Dual specificity mitogen-activated protein kinase kinase 3; Dual specificity kinase. Is activated by cytokines and environmental stress in vivo. Catalyzes the concomitant phosphorylation of a threonine and a tyrosine residue in the MAP kinase p38. Part of a signaling cascade that begins with the activation of the adrenergic receptor ADRA1B and leads to the activation of MAPK14; Belongs to the pro…
19	NCoR2	9606.ENSP00000384018	NCOR2	Nuclear receptor corepressor 2; Transcriptional corepressor. Mediates the transcriptional repression activity of some nuclear receptors by promoting chromatin condensation, thus preventing access of the basal transcription. Isoform 1 and isoform 5 have different affinities for different nuclear receptors. Involved in the regulation BCL6-dependent of the germinal center (GC) reactions, mainly thro…
20	NOTCH3	9606.ENSP00000263388	NOTCH3	Neurogenic locus notch homolog protein 3; Functions as a receptor for membrane-bound ligands Jagged1, Jagged2 and Delta1 to regulate cell-fate determination. Upon ligand activation through the released notch intracellular domain (NICD) it forms a transcriptional activator complex with RBPJ/RBPSUH and activates genes of the enhancer of split locus. Affects the implementation of differentiation, pr…
21	NOTCH4	9606.ENSP00000364163	NOTCH4	Neurogenic locus notch homolog protein 4; Functions as a receptor for membrane-bound ligands Jagged1, Jagged2 and Delta1 to regulate cell-fate determination. Upon ligand activation through the released notch intracellular domain (NICD) it forms a transcriptional activator complex with RBPJ/RBPSUH and activates genes of the enhancer of split locus. Affects the implementation of differentiation, pr…
22	PLXND1	9606.ENSP00000317128	PLXND1	Plexin-D1; Cell surface receptor for SEMA4A and for class 3 semaphorins, such as SEMA3A, SEMA3C and SEMA3E. Plays an important role in cell-cell signaling, and in regulating the migration of a wide spectrum of cell types. Regulates the migration of thymocytes in the medulla. Regulates endothelial cell migration. Plays an important role in ensuring the specificity of synapse formation. Required fo…
23	RELN	9606.ENSP00000392423	RELN	Reelin; Extracellular matrix serine protease that plays a role in layering of neurons in the cerebral cortex and cerebellum. Regulates microtubule function in neurons and neuronal migration. Affects migration of sympathetic preganglionic neurons in the spinal cord, where it seems to act as a barrier to neuronal migration. Enzymatic activity is important for the modulation of cell adhesion. Bindin…
24	RNF111	9606.ENSP00000453872	RNF111	E3 ubiquitin-protein ligase Arkadia; E3 ubiquitin-protein ligase. Required for mesoderm patterning during embryonic development (By similarity). Acts as an enhancer of the transcriptional responses of the SMAD2/SMAD3 effectors, which are activated downstream of BMP. Acts by mediating ubiquitination and degradation of SMAD inhibitors such as SMAD7, inducing their proteasomal degradation and thereb…
25	SLIT2	9606.ENSP00000422591	SLIT2	Slit homolog 2 protein; Thought to act as molecular guidance cue in cellular migration, and function appears to be mediated by interaction with roundabout homolog receptors. During neural development involved in axonal navigation at the ventral midline of the neural tube and projection of axons to different regions. SLIT1 and SLIT2 seem to be essential for midline guidance in the forebrain by act…
26	TAB1	9606.ENSP00000216160	TAB1	TGF-beta-activated kinase 1 and MAP3K7-binding protein 1; May be an important signaling intermediate between TGFB receptors and MAP3K7/TAK1. May play an important role in mammalian embryogenesis
27	TGFBR2	9606.ENSP00000351905	TGFBR2	TGF-beta receptor type-2; Transmembrane serine/threonine kinase forming with the TGF-beta type I serine/threonine kinase receptor, TGFBR1, the non- promiscuous receptor for the TGF-beta cytokines TGFB1, TGFB2 and TGFB3. Transduces the TGFB1, TGFB2 and TGFB3 signal from the cell surface to the cytoplasm and is thus regulating a plethora of physiological and pathological processes including cell cy…

## Sheet: InteractionTable
node1	node2	node1 accession	node2 accession	node1 annotation	node2 annotation	score				Interaction Statistics
AXIN1	DVL1	ENSP00000262320	ENSP00000368169	Axin-1; Component of the beta-catenin destruction complex required for regulating CTNNB1 levels through phosphorylation and ubiquitination, and modulating Wnt-signaling. Controls dorsoventral patterning via two opposing effects; down-regulates CTNNB1 to inhibit the Wnt signaling pathway and ventralize embryos, but also dorsalizes embryos by activating a Wnt-independent JNK signaling pathway. In W…	Segment polarity protein dishevelled homolog DVL-1; Participates in Wnt signaling by binding to the cytoplasmic C-terminus of frizzled family members and transducing the Wnt signal to down-stream effectors. Plays a role both in canonical and non-canonical Wnt signaling. Plays a role in the signal transduction pathways mediated by multiple Wnt genes. Required for LEF1 activation upon WNT1 and WNT3…	0.996				number of nodes:			27
AXIN1	LRP1	ENSP00000262320	ENSP00000243077	Axin-1; Component of the beta-catenin destruction complex required for regulating CTNNB1 levels through phosphorylation and ubiquitination, and modulating Wnt-signaling. Controls dorsoventral patterning via two opposing effects; down-regulates CTNNB1 to inhibit the Wnt signaling pathway and ventralize embryos, but also dorsalizes embryos by activating a Wnt-independent JNK signaling pathway. In W…	Prolow-density lipoprotein receptor-related protein 1; Endocytic receptor involved in endocytosis and in phagocytosis of apoptotic cells. Required for early embryonic development. Involved in cellular lipid homeostasis. Involved in the plasma clearance of chylomicron remnants and activated LRPAP1 (alpha 2-macroglobulin), as well as the local metabolism of complexes between plasminogen activators …	0.44
AXIN1	RNF111	ENSP00000262320	ENSP00000453872	Axin-1; Component of the beta-catenin destruction complex required for regulating CTNNB1 levels through phosphorylation and ubiquitination, and modulating Wnt-signaling. Controls dorsoventral patterning via two opposing effects; down-regulates CTNNB1 to inhibit the Wnt signaling pathway and ventralize embryos, but also dorsalizes embryos by activating a Wnt-independent JNK signaling pathway. In W…	E3 ubiquitin-protein ligase Arkadia; E3 ubiquitin-protein ligase. Required for mesoderm patterning during embryonic development (By similarity). Acts as an enhancer of the transcriptional responses of the SMAD2/SMAD3 effectors, which are activated downstream of BMP. Acts by mediating ubiquitination and degradation of SMAD inhibitors such as SMAD7, inducing their proteasomal degradation and thereb…	0.967				number of edges:			37
AXIN1	TGFBR2	ENSP00000262320	ENSP00000351905	Axin-1; Component of the beta-catenin destruction complex required for regulating CTNNB1 levels through phosphorylation and ubiquitination, and modulating Wnt-signaling. Controls dorsoventral patterning via two opposing effects; down-regulates CTNNB1 to inhibit the Wnt signaling pathway and ventralize embryos, but also dorsalizes embryos by activating a Wnt-independent JNK signaling pathway. In W…	TGF-beta receptor type-2; Transmembrane serine/threonine kinase forming with the TGF-beta type I serine/threonine kinase receptor, TGFBR1, the non- promiscuous receptor for the TGF-beta cytokines TGFB1, TGFB2 and TGFB3. Transduces the TGFB1, TGFB2 and TGFB3 signal from the cell surface to the cytoplasm and is thus regulating a plethora of physiological and pathological processes including cell cy…	0.93
CAMK2B	MAP2K3	ENSP00000379098	ENSP00000345083	Calcium/calmodulin-dependent protein kinase type II subunit beta; Calcium/calmodulin-dependent protein kinase that functions autonomously after Ca(2+)/calmodulin-binding and autophosphorylation, and is involved in dendritic spine and synapse formation, neuronal plasticity and regulation of sarcoplasmic reticulum Ca(2+) transport in skeletal muscle. In neurons, plays an essential structural role i…	Dual specificity mitogen-activated protein kinase kinase 3; Dual specificity kinase. Is activated by cytokines and environmental stress in vivo. Catalyzes the concomitant phosphorylation of a threonine and a tyrosine residue in the MAP kinase p38. Part of a signaling cascade that begins with the activation of the adrenergic receptor ADRA1B and leads to the activation of MAPK14; Belongs to the pro…	0.91				average node degree:			2.74
CYR61	LTBP1	ENSP00000398736	ENSP00000386043	Protein CYR61; Promotes cell proliferation, chemotaxis, angiogenesis and cell adhesion. Appears to play a role in wound healing by up- regulating, in skin fibroblasts, the expression of a number of genes involved in angiogenesis, inflammation and matrix remodeling including VEGA-A, VEGA-C, MMP1, MMP3, TIMP1, uPA, PAI-1 and integrins alpha-3 and alpha-5. CYR61-mediated gene regulation is dependent…	Latent-transforming growth factor beta-binding protein 1; May be involved in the assembly, secretion and targeting of TGFB1 to sites at which it is stored and/or activated. May play critical roles in controlling and directing the activity of TGFB1. May have a structural role in the extracellular matrix (ECM); Latent transforming growth factor beta binding proteins	0.917
DVL1	AXIN1	ENSP00000368169	ENSP00000262320	Segment polarity protein dishevelled homolog DVL-1; Participates in Wnt signaling by binding to the cytoplasmic C-terminus of frizzled family members and transducing the Wnt signal to down-stream effectors. Plays a role both in canonical and non-canonical Wnt signaling. Plays a role in the signal transduction pathways mediated by multiple Wnt genes. Required for LEF1 activation upon WNT1 and WNT3…	Axin-1; Component of the beta-catenin destruction complex required for regulating CTNNB1 levels through phosphorylation and ubiquitination, and modulating Wnt-signaling. Controls dorsoventral patterning via two opposing effects; down-regulates CTNNB1 to inhibit the Wnt signaling pathway and ventralize embryos, but also dorsalizes embryos by activating a Wnt-independent JNK signaling pathway. In W…	0.996				avg. local clustering coefficient:			0.334
DVL1	NOTCH3	ENSP00000368169	ENSP00000263388	Segment polarity protein dishevelled homolog DVL-1; Participates in Wnt signaling by binding to the cytoplasmic C-terminus of frizzled family members and transducing the Wnt signal to down-stream effectors. Plays a role both in canonical and non-canonical Wnt signaling. Plays a role in the signal transduction pathways mediated by multiple Wnt genes. Required for LEF1 activation upon WNT1 and WNT3…	Neurogenic locus notch homolog protein 3; Functions as a receptor for membrane-bound ligands Jagged1, Jagged2 and Delta1 to regulate cell-fate determination. Upon ligand activation through the released notch intracellular domain (NICD) it forms a transcriptional activator complex with RBPJ/RBPSUH and activates genes of the enhancer of split locus. Affects the implementation of differentiation, pr…	0.706
DVL1	NOTCH4	ENSP00000368169	ENSP00000364163	Segment polarity protein dishevelled homolog DVL-1; Participates in Wnt signaling by binding to the cytoplasmic C-terminus of frizzled family members and transducing the Wnt signal to down-stream effectors. Plays a role both in canonical and non-canonical Wnt signaling. Plays a role in the signal transduction pathways mediated by multiple Wnt genes. Required for LEF1 activation upon WNT1 and WNT3…	Neurogenic locus notch homolog protein 4; Functions as a receptor for membrane-bound ligands Jagged1, Jagged2 and Delta1 to regulate cell-fate determination. Upon ligand activation through the released notch intracellular domain (NICD) it forms a transcriptional activator complex with RBPJ/RBPSUH and activates genes of the enhancer of split locus. Affects the implementation of differentiation, pr…	0.652				expected number of edges:			6
ENG	FLT4	ENSP00000362299	ENSP00000261937	Endoglin; Vascular endothelium glycoprotein that plays an important role in the regulation of angiogenesis. Required for normal structure and integrity of adult vasculature. Regulates the migration of vascular endothelial cells. Required for normal extraembryonic angiogenesis and for embryonic heart development (By similarity). May play a critical role in the binding of endothelial cells to integ…	Vascular endothelial growth factor receptor 3; Tyrosine-protein kinase that acts as a cell-surface receptor for VEGFC and VEGFD, and plays an essential role in adult lymphangiogenesis and in the development of the vascular network and the cardiovascular system during embryonic development. Promotes proliferation, survival and migration of endothelial cells, and regulates angiogenic sprouting. Sig…	0.483
ENG	KDR	ENSP00000362299	ENSP00000263923	Endoglin; Vascular endothelium glycoprotein that plays an important role in the regulation of angiogenesis. Required for normal structure and integrity of adult vasculature. Regulates the migration of vascular endothelial cells. Required for normal extraembryonic angiogenesis and for embryonic heart development (By similarity). May play a critical role in the binding of endothelial cells to integ…	Vascular endothelial growth factor receptor 2; Tyrosine-protein kinase that acts as a cell-surface receptor for VEGFA, VEGFC and VEGFD. Plays an essential role in the regulation of angiogenesis, vascular development, vascular permeability, and embryonic hematopoiesis. Promotes proliferation, survival, migration and differentiation of endothelial cells. Promotes reorganization of the actin cytoske…	0.82				PPI enrichment p-value:			< 1.0e-16
ENG	TGFBR2	ENSP00000362299	ENSP00000351905	Endoglin; Vascular endothelium glycoprotein that plays an important role in the regulation of angiogenesis. Required for normal structure and integrity of adult vasculature. Regulates the migration of vascular endothelial cells. Required for normal extraembryonic angiogenesis and for embryonic heart development (By similarity). May play a critical role in the binding of endothelial cells to integ…	TGF-beta receptor type-2; Transmembrane serine/threonine kinase forming with the TGF-beta type I serine/threonine kinase receptor, TGFBR1, the non- promiscuous receptor for the TGF-beta cytokines TGFB1, TGFB2 and TGFB3. Transduces the TGFB1, TGFB2 and TGFB3 signal from the cell surface to the cytoplasm and is thus regulating a plethora of physiological and pathological processes including cell cy…	0.973
EPHA2	EPHB2	ENSP00000351209	ENSP00000363763	Ephrin type-A receptor 2; Receptor tyrosine kinase which binds promiscuously membrane-bound ephrin-A family ligands residing on adjacent cells, leading to contact-dependent bidirectional signaling into neighboring cells. The signaling pathway downstream of the receptor is referred to as forward signaling while the signaling pathway downstream of the ephrin ligand is referred to as reverse signali…	Ephrin type-B receptor 2; Receptor tyrosine kinase which binds promiscuously transmembrane ephrin-B family ligands residing on adjacent cells, leading to contact-dependent bidirectional signaling into neighboring cells. The signaling pathway downstream of the receptor is referred to as forward signaling while the signaling pathway downstream of the ephrin ligand is referred to as reverse signalin…	0.916
EPHA2	SLIT2	ENSP00000351209	ENSP00000422591	Ephrin type-A receptor 2; Receptor tyrosine kinase which binds promiscuously membrane-bound ephrin-A family ligands residing on adjacent cells, leading to contact-dependent bidirectional signaling into neighboring cells. The signaling pathway downstream of the receptor is referred to as forward signaling while the signaling pathway downstream of the ephrin ligand is referred to as reverse signali…	Slit homolog 2 protein; Thought to act as molecular guidance cue in cellular migration, and function appears to be mediated by interaction with roundabout homolog receptors. During neural development involved in axonal navigation at the ventral midline of the neural tube and projection of axons to different regions. SLIT1 and SLIT2 seem to be essential for midline guidance in the forebrain by act…	0.68
EPHB2	EPHA2	ENSP00000363763	ENSP00000351209	Ephrin type-B receptor 2; Receptor tyrosine kinase which binds promiscuously transmembrane ephrin-B family ligands residing on adjacent cells, leading to contact-dependent bidirectional signaling into neighboring cells. The signaling pathway downstream of the receptor is referred to as forward signaling while the signaling pathway downstream of the ephrin ligand is referred to as reverse signalin…	Ephrin type-A receptor 2; Receptor tyrosine kinase which binds promiscuously membrane-bound ephrin-A family ligands residing on adjacent cells, leading to contact-dependent bidirectional signaling into neighboring cells. The signaling pathway downstream of the receptor is referred to as forward signaling while the signaling pathway downstream of the ephrin ligand is referred to as reverse signali…	0.916
EPHB2	PLXND1	ENSP00000363763	ENSP00000317128	Ephrin type-B receptor 2; Receptor tyrosine kinase which binds promiscuously transmembrane ephrin-B family ligands residing on adjacent cells, leading to contact-dependent bidirectional signaling into neighboring cells. The signaling pathway downstream of the receptor is referred to as forward signaling while the signaling pathway downstream of the ephrin ligand is referred to as reverse signalin…	Plexin-D1; Cell surface receptor for SEMA4A and for class 3 semaphorins, such as SEMA3A, SEMA3C and SEMA3E. Plays an important role in cell-cell signaling, and in regulating the migration of a wide spectrum of cell types. Regulates the migration of thymocytes in the medulla. Regulates endothelial cell migration. Plays an important role in ensuring the specificity of synapse formation. Required fo…	0.419
EPHB2	SLIT2	ENSP00000363763	ENSP00000422591	Ephrin type-B receptor 2; Receptor tyrosine kinase which binds promiscuously transmembrane ephrin-B family ligands residing on adjacent cells, leading to contact-dependent bidirectional signaling into neighboring cells. The signaling pathway downstream of the receptor is referred to as forward signaling while the signaling pathway downstream of the ephrin ligand is referred to as reverse signalin…	Slit homolog 2 protein; Thought to act as molecular guidance cue in cellular migration, and function appears to be mediated by interaction with roundabout homolog receptors. During neural development involved in axonal navigation at the ventral midline of the neural tube and projection of axons to different regions. SLIT1 and SLIT2 seem to be essential for midline guidance in the forebrain by act…	0.42
FBN2	LTBP1	ENSP00000424571	ENSP00000386043	Fibrillin-2; Fibrillin-2- Fibrillins are structural components of 10- 12 nm extracellular calcium-binding microfibrils, which occur either in association with elastin or in elastin-free bundles. Fibrillin-2-containing microfibrils regulate the early process of elastic fiber assembly. Regulates osteoblast maturation by controlling TGF-beta bioavailability and calibrating TGF-beta and BMP levels, r…	Latent-transforming growth factor beta-binding protein 1; May be involved in the assembly, secretion and targeting of TGFB1 to sites at which it is stored and/or activated. May play critical roles in controlling and directing the activity of TGFB1. May have a structural role in the extracellular matrix (ECM); Latent transforming growth factor beta binding proteins	0.515
FBN2	MAML1	ENSP00000424571	ENSP00000292599	Fibrillin-2; Fibrillin-2- Fibrillins are structural components of 10- 12 nm extracellular calcium-binding microfibrils, which occur either in association with elastin or in elastin-free bundles. Fibrillin-2-containing microfibrils regulate the early process of elastic fiber assembly. Regulates osteoblast maturation by controlling TGF-beta bioavailability and calibrating TGF-beta and BMP levels, r…	Mastermind-like protein 1; Acts as a transcriptional coactivator for NOTCH proteins. Has been shown to amplify NOTCH-induced transcription of HES1. Enhances phosphorylation and proteolytic turnover of the NOTCH intracellular domain in the nucleus through interaction with CDK8. Binds to CREBBP/CBP which promotes nucleosome acetylation at NOTCH enhancers and activates transcription. Induces phospho…	0.554
FBN2	TGFBR2	ENSP00000424571	ENSP00000351905	Fibrillin-2; Fibrillin-2- Fibrillins are structural components of 10- 12 nm extracellular calcium-binding microfibrils, which occur either in association with elastin or in elastin-free bundles. Fibrillin-2-containing microfibrils regulate the early process of elastic fiber assembly. Regulates osteoblast maturation by controlling TGF-beta bioavailability and calibrating TGF-beta and BMP levels, r…	TGF-beta receptor type-2; Transmembrane serine/threonine kinase forming with the TGF-beta type I serine/threonine kinase receptor, TGFBR1, the non- promiscuous receptor for the TGF-beta cytokines TGFB1, TGFB2 and TGFB3. Transduces the TGFB1, TGFB2 and TGFB3 signal from the cell surface to the cytoplasm and is thus regulating a plethora of physiological and pathological processes including cell cy…	0.495
FLT4	ENG	ENSP00000261937	ENSP00000362299	Vascular endothelial growth factor receptor 3; Tyrosine-protein kinase that acts as a cell-surface receptor for VEGFC and VEGFD, and plays an essential role in adult lymphangiogenesis and in the development of the vascular network and the cardiovascular system during embryonic development. Promotes proliferation, survival and migration of endothelial cells, and regulates angiogenic sprouting. Sig…	Endoglin; Vascular endothelium glycoprotein that plays an important role in the regulation of angiogenesis. Required for normal structure and integrity of adult vasculature. Regulates the migration of vascular endothelial cells. Required for normal extraembryonic angiogenesis and for embryonic heart development (By similarity). May play a critical role in the binding of endothelial cells to integ…	0.483
FLT4	KDR	ENSP00000261937	ENSP00000263923	Vascular endothelial growth factor receptor 3; Tyrosine-protein kinase that acts as a cell-surface receptor for VEGFC and VEGFD, and plays an essential role in adult lymphangiogenesis and in the development of the vascular network and the cardiovascular system during embryonic development. Promotes proliferation, survival and migration of endothelial cells, and regulates angiogenic sprouting. Sig…	Vascular endothelial growth factor receptor 2; Tyrosine-protein kinase that acts as a cell-surface receptor for VEGFA, VEGFC and VEGFD. Plays an essential role in the regulation of angiogenesis, vascular development, vascular permeability, and embryonic hematopoiesis. Promotes proliferation, survival, migration and differentiation of endothelial cells. Promotes reorganization of the actin cytoske…	0.952
FLT4	MAML1	ENSP00000261937	ENSP00000292599	Vascular endothelial growth factor receptor 3; Tyrosine-protein kinase that acts as a cell-surface receptor for VEGFC and VEGFD, and plays an essential role in adult lymphangiogenesis and in the development of the vascular network and the cardiovascular system during embryonic development. Promotes proliferation, survival and migration of endothelial cells, and regulates angiogenic sprouting. Sig…	Mastermind-like protein 1; Acts as a transcriptional coactivator for NOTCH proteins. Has been shown to amplify NOTCH-induced transcription of HES1. Enhances phosphorylation and proteolytic turnover of the NOTCH intracellular domain in the nucleus through interaction with CDK8. Binds to CREBBP/CBP which promotes nucleosome acetylation at NOTCH enhancers and activates transcription. Induces phospho…	0.922
FLT4	NOTCH3	ENSP00000261937	ENSP00000263388	Vascular endothelial growth factor receptor 3; Tyrosine-protein kinase that acts as a cell-surface receptor for VEGFC and VEGFD, and plays an essential role in adult lymphangiogenesis and in the development of the vascular network and the cardiovascular system during embryonic development. Promotes proliferation, survival and migration of endothelial cells, and regulates angiogenic sprouting. Sig…	Neurogenic locus notch homolog protein 3; Functions as a receptor for membrane-bound ligands Jagged1, Jagged2 and Delta1 to regulate cell-fate determination. Upon ligand activation through the released notch intracellular domain (NICD) it forms a transcriptional activator complex with RBPJ/RBPSUH and activates genes of the enhancer of split locus. Affects the implementation of differentiation, pr…	0.48
FLT4	NOTCH4	ENSP00000261937	ENSP00000364163	Vascular endothelial growth factor receptor 3; Tyrosine-protein kinase that acts as a cell-surface receptor for VEGFC and VEGFD, and plays an essential role in adult lymphangiogenesis and in the development of the vascular network and the cardiovascular system during embryonic development. Promotes proliferation, survival and migration of endothelial cells, and regulates angiogenic sprouting. Sig…	Neurogenic locus notch homolog protein 4; Functions as a receptor for membrane-bound ligands Jagged1, Jagged2 and Delta1 to regulate cell-fate determination. Upon ligand activation through the released notch intracellular domain (NICD) it forms a transcriptional activator complex with RBPJ/RBPSUH and activates genes of the enhancer of split locus. Affects the implementation of differentiation, pr…	0.941
KDR	ENG	ENSP00000263923	ENSP00000362299	Vascular endothelial growth factor receptor 2; Tyrosine-protein kinase that acts as a cell-surface receptor for VEGFA, VEGFC and VEGFD. Plays an essential role in the regulation of angiogenesis, vascular development, vascular permeability, and embryonic hematopoiesis. Promotes proliferation, survival, migration and differentiation of endothelial cells. Promotes reorganization of the actin cytoske…	Endoglin; Vascular endothelium glycoprotein that plays an important role in the regulation of angiogenesis. Required for normal structure and integrity of adult vasculature. Regulates the migration of vascular endothelial cells. Required for normal extraembryonic angiogenesis and for embryonic heart development (By similarity). May play a critical role in the binding of endothelial cells to integ…	0.82
KDR	FLT4	ENSP00000263923	ENSP00000261937	Vascular endothelial growth factor receptor 2; Tyrosine-protein kinase that acts as a cell-surface receptor for VEGFA, VEGFC and VEGFD. Plays an essential role in the regulation of angiogenesis, vascular development, vascular permeability, and embryonic hematopoiesis. Promotes proliferation, survival, migration and differentiation of endothelial cells. Promotes reorganization of the actin cytoske…	Vascular endothelial growth factor receptor 3; Tyrosine-protein kinase that acts as a cell-surface receptor for VEGFC and VEGFD, and plays an essential role in adult lymphangiogenesis and in the development of the vascular network and the cardiovascular system during embryonic development. Promotes proliferation, survival and migration of endothelial cells, and regulates angiogenic sprouting. Sig…	0.952
KDR	NOTCH3	ENSP00000263923	ENSP00000263388	Vascular endothelial growth factor receptor 2; Tyrosine-protein kinase that acts as a cell-surface receptor for VEGFA, VEGFC and VEGFD. Plays an essential role in the regulation of angiogenesis, vascular development, vascular permeability, and embryonic hematopoiesis. Promotes proliferation, survival, migration and differentiation of endothelial cells. Promotes reorganization of the actin cytoske…	Neurogenic locus notch homolog protein 3; Functions as a receptor for membrane-bound ligands Jagged1, Jagged2 and Delta1 to regulate cell-fate determination. Upon ligand activation through the released notch intracellular domain (NICD) it forms a transcriptional activator complex with RBPJ/RBPSUH and activates genes of the enhancer of split locus. Affects the implementation of differentiation, pr…	0.431
KDR	NOTCH4	ENSP00000263923	ENSP00000364163	Vascular endothelial growth factor receptor 2; Tyrosine-protein kinase that acts as a cell-surface receptor for VEGFA, VEGFC and VEGFD. Plays an essential role in the regulation of angiogenesis, vascular development, vascular permeability, and embryonic hematopoiesis. Promotes proliferation, survival, migration and differentiation of endothelial cells. Promotes reorganization of the actin cytoske…	Neurogenic locus notch homolog protein 4; Functions as a receptor for membrane-bound ligands Jagged1, Jagged2 and Delta1 to regulate cell-fate determination. Upon ligand activation through the released notch intracellular domain (NICD) it forms a transcriptional activator complex with RBPJ/RBPSUH and activates genes of the enhancer of split locus. Affects the implementation of differentiation, pr…	0.514
KDR	PLXND1	ENSP00000263923	ENSP00000317128	Vascular endothelial growth factor receptor 2; Tyrosine-protein kinase that acts as a cell-surface receptor for VEGFA, VEGFC and VEGFD. Plays an essential role in the regulation of angiogenesis, vascular development, vascular permeability, and embryonic hematopoiesis. Promotes proliferation, survival, migration and differentiation of endothelial cells. Promotes reorganization of the actin cytoske…	Plexin-D1; Cell surface receptor for SEMA4A and for class 3 semaphorins, such as SEMA3A, SEMA3C and SEMA3E. Plays an important role in cell-cell signaling, and in regulating the migration of a wide spectrum of cell types. Regulates the migration of thymocytes in the medulla. Regulates endothelial cell migration. Plays an important role in ensuring the specificity of synapse formation. Required fo…	0.58
LRP1	AXIN1	ENSP00000243077	ENSP00000262320	Prolow-density lipoprotein receptor-related protein 1; Endocytic receptor involved in endocytosis and in phagocytosis of apoptotic cells. Required for early embryonic development. Involved in cellular lipid homeostasis. Involved in the plasma clearance of chylomicron remnants and activated LRPAP1 (alpha 2-macroglobulin), as well as the local metabolism of complexes between plasminogen activators …	Axin-1; Component of the beta-catenin destruction complex required for regulating CTNNB1 levels through phosphorylation and ubiquitination, and modulating Wnt-signaling. Controls dorsoventral patterning via two opposing effects; down-regulates CTNNB1 to inhibit the Wnt signaling pathway and ventralize embryos, but also dorsalizes embryos by activating a Wnt-independent JNK signaling pathway. In W…	0.44
LRP1	NOTCH3	ENSP00000243077	ENSP00000263388	Prolow-density lipoprotein receptor-related protein 1; Endocytic receptor involved in endocytosis and in phagocytosis of apoptotic cells. Required for early embryonic development. Involved in cellular lipid homeostasis. Involved in the plasma clearance of chylomicron remnants and activated LRPAP1 (alpha 2-macroglobulin), as well as the local metabolism of complexes between plasminogen activators …	Neurogenic locus notch homolog protein 3; Functions as a receptor for membrane-bound ligands Jagged1, Jagged2 and Delta1 to regulate cell-fate determination. Upon ligand activation through the released notch intracellular domain (NICD) it forms a transcriptional activator complex with RBPJ/RBPSUH and activates genes of the enhancer of split locus. Affects the implementation of differentiation, pr…	0.453
LTBP1	CYR61	ENSP00000386043	ENSP00000398736	Latent-transforming growth factor beta-binding protein 1; May be involved in the assembly, secretion and targeting of TGFB1 to sites at which it is stored and/or activated. May play critical roles in controlling and directing the activity of TGFB1. May have a structural role in the extracellular matrix (ECM); Latent transforming growth factor beta binding proteins	Protein CYR61; Promotes cell proliferation, chemotaxis, angiogenesis and cell adhesion. Appears to play a role in wound healing by up- regulating, in skin fibroblasts, the expression of a number of genes involved in angiogenesis, inflammation and matrix remodeling including VEGA-A, VEGA-C, MMP1, MMP3, TIMP1, uPA, PAI-1 and integrins alpha-3 and alpha-5. CYR61-mediated gene regulation is dependent…	0.917
LTBP1	FBN2	ENSP00000386043	ENSP00000424571	Latent-transforming growth factor beta-binding protein 1; May be involved in the assembly, secretion and targeting of TGFB1 to sites at which it is stored and/or activated. May play critical roles in controlling and directing the activity of TGFB1. May have a structural role in the extracellular matrix (ECM); Latent transforming growth factor beta binding proteins	Fibrillin-2; Fibrillin-2- Fibrillins are structural components of 10- 12 nm extracellular calcium-binding microfibrils, which occur either in association with elastin or in elastin-free bundles. Fibrillin-2-containing microfibrils regulate the early process of elastic fiber assembly. Regulates osteoblast maturation by controlling TGF-beta bioavailability and calibrating TGF-beta and BMP levels, r…	0.515
LTBP4	TGFBR2	ENSP00000311905	ENSP00000351905	Latent-transforming growth factor beta-binding protein 4; May be involved in the assembly, secretion and targeting of TGFB1 to sites at which it is stored and/or activated. May play critical roles in controlling and directing the activity of TGFB1. May have a structural role in the extracellular matrix (ECM) (By similarity); Belongs to the LTBP family	TGF-beta receptor type-2; Transmembrane serine/threonine kinase forming with the TGF-beta type I serine/threonine kinase receptor, TGFBR1, the non- promiscuous receptor for the TGF-beta cytokines TGFB1, TGFB2 and TGFB3. Transduces the TGFB1, TGFB2 and TGFB3 signal from the cell surface to the cytoplasm and is thus regulating a plethora of physiological and pathological processes including cell cy…	0.633
MAML1	FBN2	ENSP00000292599	ENSP00000424571	Mastermind-like protein 1; Acts as a transcriptional coactivator for NOTCH proteins. Has been shown to amplify NOTCH-induced transcription of HES1. Enhances phosphorylation and proteolytic turnover of the NOTCH intracellular domain in the nucleus through interaction with CDK8. Binds to CREBBP/CBP which promotes nucleosome acetylation at NOTCH enhancers and activates transcription. Induces phospho…	Fibrillin-2; Fibrillin-2- Fibrillins are structural components of 10- 12 nm extracellular calcium-binding microfibrils, which occur either in association with elastin or in elastin-free bundles. Fibrillin-2-containing microfibrils regulate the early process of elastic fiber assembly. Regulates osteoblast maturation by controlling TGF-beta bioavailability and calibrating TGF-beta and BMP levels, r…	0.554
MAML1	FLT4	ENSP00000292599	ENSP00000261937	Mastermind-like protein 1; Acts as a transcriptional coactivator for NOTCH proteins. Has been shown to amplify NOTCH-induced transcription of HES1. Enhances phosphorylation and proteolytic turnover of the NOTCH intracellular domain in the nucleus through interaction with CDK8. Binds to CREBBP/CBP which promotes nucleosome acetylation at NOTCH enhancers and activates transcription. Induces phospho…	Vascular endothelial growth factor receptor 3; Tyrosine-protein kinase that acts as a cell-surface receptor for VEGFC and VEGFD, and plays an essential role in adult lymphangiogenesis and in the development of the vascular network and the cardiovascular system during embryonic development. Promotes proliferation, survival and migration of endothelial cells, and regulates angiogenic sprouting. Sig…	0.922
MAML1	NCOR2	ENSP00000292599	ENSP00000384018	Mastermind-like protein 1; Acts as a transcriptional coactivator for NOTCH proteins. Has been shown to amplify NOTCH-induced transcription of HES1. Enhances phosphorylation and proteolytic turnover of the NOTCH intracellular domain in the nucleus through interaction with CDK8. Binds to CREBBP/CBP which promotes nucleosome acetylation at NOTCH enhancers and activates transcription. Induces phospho…	Nuclear receptor corepressor 2; Transcriptional corepressor. Mediates the transcriptional repression activity of some nuclear receptors by promoting chromatin condensation, thus preventing access of the basal transcription. Isoform 1 and isoform 5 have different affinities for different nuclear receptors. Involved in the regulation BCL6-dependent of the germinal center (GC) reactions, mainly thro…	0.922
MAML1	NOTCH3	ENSP00000292599	ENSP00000263388	Mastermind-like protein 1; Acts as a transcriptional coactivator for NOTCH proteins. Has been shown to amplify NOTCH-induced transcription of HES1. Enhances phosphorylation and proteolytic turnover of the NOTCH intracellular domain in the nucleus through interaction with CDK8. Binds to CREBBP/CBP which promotes nucleosome acetylation at NOTCH enhancers and activates transcription. Induces phospho…	Neurogenic locus notch homolog protein 3; Functions as a receptor for membrane-bound ligands Jagged1, Jagged2 and Delta1 to regulate cell-fate determination. Upon ligand activation through the released notch intracellular domain (NICD) it forms a transcriptional activator complex with RBPJ/RBPSUH and activates genes of the enhancer of split locus. Affects the implementation of differentiation, pr…	0.991
MAML1	NOTCH4	ENSP00000292599	ENSP00000364163	Mastermind-like protein 1; Acts as a transcriptional coactivator for NOTCH proteins. Has been shown to amplify NOTCH-induced transcription of HES1. Enhances phosphorylation and proteolytic turnover of the NOTCH intracellular domain in the nucleus through interaction with CDK8. Binds to CREBBP/CBP which promotes nucleosome acetylation at NOTCH enhancers and activates transcription. Induces phospho…	Neurogenic locus notch homolog protein 4; Functions as a receptor for membrane-bound ligands Jagged1, Jagged2 and Delta1 to regulate cell-fate determination. Upon ligand activation through the released notch intracellular domain (NICD) it forms a transcriptional activator complex with RBPJ/RBPSUH and activates genes of the enhancer of split locus. Affects the implementation of differentiation, pr…	0.978
MAML1	PLXND1	ENSP00000292599	ENSP00000317128	Mastermind-like protein 1; Acts as a transcriptional coactivator for NOTCH proteins. Has been shown to amplify NOTCH-induced transcription of HES1. Enhances phosphorylation and proteolytic turnover of the NOTCH intracellular domain in the nucleus through interaction with CDK8. Binds to CREBBP/CBP which promotes nucleosome acetylation at NOTCH enhancers and activates transcription. Induces phospho…	Plexin-D1; Cell surface receptor for SEMA4A and for class 3 semaphorins, such as SEMA3A, SEMA3C and SEMA3E. Plays an important role in cell-cell signaling, and in regulating the migration of a wide spectrum of cell types. Regulates the migration of thymocytes in the medulla. Regulates endothelial cell migration. Plays an important role in ensuring the specificity of synapse formation. Required fo…	0.9
MAP2K3	CAMK2B	ENSP00000345083	ENSP00000379098	Dual specificity mitogen-activated protein kinase kinase 3; Dual specificity kinase. Is activated by cytokines and environmental stress in vivo. Catalyzes the concomitant phosphorylation of a threonine and a tyrosine residue in the MAP kinase p38. Part of a signaling cascade that begins with the activation of the adrenergic receptor ADRA1B and leads to the activation of MAPK14; Belongs to the pro…	Calcium/calmodulin-dependent protein kinase type II subunit beta; Calcium/calmodulin-dependent protein kinase that functions autonomously after Ca(2+)/calmodulin-binding and autophosphorylation, and is involved in dendritic spine and synapse formation, neuronal plasticity and regulation of sarcoplasmic reticulum Ca(2+) transport in skeletal muscle. In neurons, plays an essential structural role i…	0.91
MAP2K3	TAB1	ENSP00000345083	ENSP00000216160	Dual specificity mitogen-activated protein kinase kinase 3; Dual specificity kinase. Is activated by cytokines and environmental stress in vivo. Catalyzes the concomitant phosphorylation of a threonine and a tyrosine residue in the MAP kinase p38. Part of a signaling cascade that begins with the activation of the adrenergic receptor ADRA1B and leads to the activation of MAPK14; Belongs to the pro…	TGF-beta-activated kinase 1 and MAP3K7-binding protein 1; May be an important signaling intermediate between TGFB receptors and MAP3K7/TAK1. May play an important role in mammalian embryogenesis	0.965
NCOR2	MAML1	ENSP00000384018	ENSP00000292599	Nuclear receptor corepressor 2; Transcriptional corepressor. Mediates the transcriptional repression activity of some nuclear receptors by promoting chromatin condensation, thus preventing access of the basal transcription. Isoform 1 and isoform 5 have different affinities for different nuclear receptors. Involved in the regulation BCL6-dependent of the germinal center (GC) reactions, mainly thro…	Mastermind-like protein 1; Acts as a transcriptional coactivator for NOTCH proteins. Has been shown to amplify NOTCH-induced transcription of HES1. Enhances phosphorylation and proteolytic turnover of the NOTCH intracellular domain in the nucleus through interaction with CDK8. Binds to CREBBP/CBP which promotes nucleosome acetylation at NOTCH enhancers and activates transcription. Induces phospho…	0.922
NCOR2	RNF111	ENSP00000384018	ENSP00000453872	Nuclear receptor corepressor 2; Transcriptional corepressor. Mediates the transcriptional repression activity of some nuclear receptors by promoting chromatin condensation, thus preventing access of the basal transcription. Isoform 1 and isoform 5 have different affinities for different nuclear receptors. Involved in the regulation BCL6-dependent of the germinal center (GC) reactions, mainly thro…	E3 ubiquitin-protein ligase Arkadia; E3 ubiquitin-protein ligase. Required for mesoderm patterning during embryonic development (By similarity). Acts as an enhancer of the transcriptional responses of the SMAD2/SMAD3 effectors, which are activated downstream of BMP. Acts by mediating ubiquitination and degradation of SMAD inhibitors such as SMAD7, inducing their proteasomal degradation and thereb…	0.904
NOTCH3	DVL1	ENSP00000263388	ENSP00000368169	Neurogenic locus notch homolog protein 3; Functions as a receptor for membrane-bound ligands Jagged1, Jagged2 and Delta1 to regulate cell-fate determination. Upon ligand activation through the released notch intracellular domain (NICD) it forms a transcriptional activator complex with RBPJ/RBPSUH and activates genes of the enhancer of split locus. Affects the implementation of differentiation, pr…	Segment polarity protein dishevelled homolog DVL-1; Participates in Wnt signaling by binding to the cytoplasmic C-terminus of frizzled family members and transducing the Wnt signal to down-stream effectors. Plays a role both in canonical and non-canonical Wnt signaling. Plays a role in the signal transduction pathways mediated by multiple Wnt genes. Required for LEF1 activation upon WNT1 and WNT3…	0.706
NOTCH3	FLT4	ENSP00000263388	ENSP00000261937	Neurogenic locus notch homolog protein 3; Functions as a receptor for membrane-bound ligands Jagged1, Jagged2 and Delta1 to regulate cell-fate determination. Upon ligand activation through the released notch intracellular domain (NICD) it forms a transcriptional activator complex with RBPJ/RBPSUH and activates genes of the enhancer of split locus. Affects the implementation of differentiation, pr…	Vascular endothelial growth factor receptor 3; Tyrosine-protein kinase that acts as a cell-surface receptor for VEGFC and VEGFD, and plays an essential role in adult lymphangiogenesis and in the development of the vascular network and the cardiovascular system during embryonic development. Promotes proliferation, survival and migration of endothelial cells, and regulates angiogenic sprouting. Sig…	0.48
NOTCH3	KDR	ENSP00000263388	ENSP00000263923	Neurogenic locus notch homolog protein 3; Functions as a receptor for membrane-bound ligands Jagged1, Jagged2 and Delta1 to regulate cell-fate determination. Upon ligand activation through the released notch intracellular domain (NICD) it forms a transcriptional activator complex with RBPJ/RBPSUH and activates genes of the enhancer of split locus. Affects the implementation of differentiation, pr…	Vascular endothelial growth factor receptor 2; Tyrosine-protein kinase that acts as a cell-surface receptor for VEGFA, VEGFC and VEGFD. Plays an essential role in the regulation of angiogenesis, vascular development, vascular permeability, and embryonic hematopoiesis. Promotes proliferation, survival, migration and differentiation of endothelial cells. Promotes reorganization of the actin cytoske…	0.431
NOTCH3	LRP1	ENSP00000263388	ENSP00000243077	Neurogenic locus notch homolog protein 3; Functions as a receptor for membrane-bound ligands Jagged1, Jagged2 and Delta1 to regulate cell-fate determination. Upon ligand activation through the released notch intracellular domain (NICD) it forms a transcriptional activator complex with RBPJ/RBPSUH and activates genes of the enhancer of split locus. Affects the implementation of differentiation, pr…	Prolow-density lipoprotein receptor-related protein 1; Endocytic receptor involved in endocytosis and in phagocytosis of apoptotic cells. Required for early embryonic development. Involved in cellular lipid homeostasis. Involved in the plasma clearance of chylomicron remnants and activated LRPAP1 (alpha 2-macroglobulin), as well as the local metabolism of complexes between plasminogen activators …	0.453
NOTCH3	MAML1	ENSP00000263388	ENSP00000292599	Neurogenic locus notch homolog protein 3; Functions as a receptor for membrane-bound ligands Jagged1, Jagged2 and Delta1 to regulate cell-fate determination. Upon ligand activation through the released notch intracellular domain (NICD) it forms a transcriptional activator complex with RBPJ/RBPSUH and activates genes of the enhancer of split locus. Affects the implementation of differentiation, pr…	Mastermind-like protein 1; Acts as a transcriptional coactivator for NOTCH proteins. Has been shown to amplify NOTCH-induced transcription of HES1. Enhances phosphorylation and proteolytic turnover of the NOTCH intracellular domain in the nucleus through interaction with CDK8. Binds to CREBBP/CBP which promotes nucleosome acetylation at NOTCH enhancers and activates transcription. Induces phospho…	0.991
NOTCH3	NOTCH4	ENSP00000263388	ENSP00000364163	Neurogenic locus notch homolog protein 3; Functions as a receptor for membrane-bound ligands Jagged1, Jagged2 and Delta1 to regulate cell-fate determination. Upon ligand activation through the released notch intracellular domain (NICD) it forms a transcriptional activator complex with RBPJ/RBPSUH and activates genes of the enhancer of split locus. Affects the implementation of differentiation, pr…	Neurogenic locus notch homolog protein 4; Functions as a receptor for membrane-bound ligands Jagged1, Jagged2 and Delta1 to regulate cell-fate determination. Upon ligand activation through the released notch intracellular domain (NICD) it forms a transcriptional activator complex with RBPJ/RBPSUH and activates genes of the enhancer of split locus. Affects the implementation of differentiation, pr…	0.924
NOTCH3	PLXND1	ENSP00000263388	ENSP00000317128	Neurogenic locus notch homolog protein 3; Functions as a receptor for membrane-bound ligands Jagged1, Jagged2 and Delta1 to regulate cell-fate determination. Upon ligand activation through the released notch intracellular domain (NICD) it forms a transcriptional activator complex with RBPJ/RBPSUH and activates genes of the enhancer of split locus. Affects the implementation of differentiation, pr…	Plexin-D1; Cell surface receptor for SEMA4A and for class 3 semaphorins, such as SEMA3A, SEMA3C and SEMA3E. Plays an important role in cell-cell signaling, and in regulating the migration of a wide spectrum of cell types. Regulates the migration of thymocytes in the medulla. Regulates endothelial cell migration. Plays an important role in ensuring the specificity of synapse formation. Required fo…	0.94
NOTCH4	DVL1	ENSP00000364163	ENSP00000368169	Neurogenic locus notch homolog protein 4; Functions as a receptor for membrane-bound ligands Jagged1, Jagged2 and Delta1 to regulate cell-fate determination. Upon ligand activation through the released notch intracellular domain (NICD) it forms a transcriptional activator complex with RBPJ/RBPSUH and activates genes of the enhancer of split locus. Affects the implementation of differentiation, pr…	Segment polarity protein dishevelled homolog DVL-1; Participates in Wnt signaling by binding to the cytoplasmic C-terminus of frizzled family members and transducing the Wnt signal to down-stream effectors. Plays a role both in canonical and non-canonical Wnt signaling. Plays a role in the signal transduction pathways mediated by multiple Wnt genes. Required for LEF1 activation upon WNT1 and WNT3…	0.652
NOTCH4	FLT4	ENSP00000364163	ENSP00000261937	Neurogenic locus notch homolog protein 4; Functions as a receptor for membrane-bound ligands Jagged1, Jagged2 and Delta1 to regulate cell-fate determination. Upon ligand activation through the released notch intracellular domain (NICD) it forms a transcriptional activator complex with RBPJ/RBPSUH and activates genes of the enhancer of split locus. Affects the implementation of differentiation, pr…	Vascular endothelial growth factor receptor 3; Tyrosine-protein kinase that acts as a cell-surface receptor for VEGFC and VEGFD, and plays an essential role in adult lymphangiogenesis and in the development of the vascular network and the cardiovascular system during embryonic development. Promotes proliferation, survival and migration of endothelial cells, and regulates angiogenic sprouting. Sig…	0.941
NOTCH4	KDR	ENSP00000364163	ENSP00000263923	Neurogenic locus notch homolog protein 4; Functions as a receptor for membrane-bound ligands Jagged1, Jagged2 and Delta1 to regulate cell-fate determination. Upon ligand activation through the released notch intracellular domain (NICD) it forms a transcriptional activator complex with RBPJ/RBPSUH and activates genes of the enhancer of split locus. Affects the implementation of differentiation, pr…	Vascular endothelial growth factor receptor 2; Tyrosine-protein kinase that acts as a cell-surface receptor for VEGFA, VEGFC and VEGFD. Plays an essential role in the regulation of angiogenesis, vascular development, vascular permeability, and embryonic hematopoiesis. Promotes proliferation, survival, migration and differentiation of endothelial cells. Promotes reorganization of the actin cytoske…	0.514
NOTCH4	MAML1	ENSP00000364163	ENSP00000292599	Neurogenic locus notch homolog protein 4; Functions as a receptor for membrane-bound ligands Jagged1, Jagged2 and Delta1 to regulate cell-fate determination. Upon ligand activation through the released notch intracellular domain (NICD) it forms a transcriptional activator complex with RBPJ/RBPSUH and activates genes of the enhancer of split locus. Affects the implementation of differentiation, pr…	Mastermind-like protein 1; Acts as a transcriptional coactivator for NOTCH proteins. Has been shown to amplify NOTCH-induced transcription of HES1. Enhances phosphorylation and proteolytic turnover of the NOTCH intracellular domain in the nucleus through interaction with CDK8. Binds to CREBBP/CBP which promotes nucleosome acetylation at NOTCH enhancers and activates transcription. Induces phospho…	0.978
NOTCH4	NOTCH3	ENSP00000364163	ENSP00000263388	Neurogenic locus notch homolog protein 4; Functions as a receptor for membrane-bound ligands Jagged1, Jagged2 and Delta1 to regulate cell-fate determination. Upon ligand activation through the released notch intracellular domain (NICD) it forms a transcriptional activator complex with RBPJ/RBPSUH and activates genes of the enhancer of split locus. Affects the implementation of differentiation, pr…	Neurogenic locus notch homolog protein 3; Functions as a receptor for membrane-bound ligands Jagged1, Jagged2 and Delta1 to regulate cell-fate determination. Upon ligand activation through the released notch intracellular domain (NICD) it forms a transcriptional activator complex with RBPJ/RBPSUH and activates genes of the enhancer of split locus. Affects the implementation of differentiation, pr…	0.924
PLXND1	EPHB2	ENSP00000317128	ENSP00000363763	Plexin-D1; Cell surface receptor for SEMA4A and for class 3 semaphorins, such as SEMA3A, SEMA3C and SEMA3E. Plays an important role in cell-cell signaling, and in regulating the migration of a wide spectrum of cell types. Regulates the migration of thymocytes in the medulla. Regulates endothelial cell migration. Plays an important role in ensuring the specificity of synapse formation. Required fo…	Ephrin type-B receptor 2; Receptor tyrosine kinase which binds promiscuously transmembrane ephrin-B family ligands residing on adjacent cells, leading to contact-dependent bidirectional signaling into neighboring cells. The signaling pathway downstream of the receptor is referred to as forward signaling while the signaling pathway downstream of the ephrin ligand is referred to as reverse signalin…	0.419
PLXND1	KDR	ENSP00000317128	ENSP00000263923	Plexin-D1; Cell surface receptor for SEMA4A and for class 3 semaphorins, such as SEMA3A, SEMA3C and SEMA3E. Plays an important role in cell-cell signaling, and in regulating the migration of a wide spectrum of cell types. Regulates the migration of thymocytes in the medulla. Regulates endothelial cell migration. Plays an important role in ensuring the specificity of synapse formation. Required fo…	Vascular endothelial growth factor receptor 2; Tyrosine-protein kinase that acts as a cell-surface receptor for VEGFA, VEGFC and VEGFD. Plays an essential role in the regulation of angiogenesis, vascular development, vascular permeability, and embryonic hematopoiesis. Promotes proliferation, survival, migration and differentiation of endothelial cells. Promotes reorganization of the actin cytoske…	0.58
PLXND1	MAML1	ENSP00000317128	ENSP00000292599	Plexin-D1; Cell surface receptor for SEMA4A and for class 3 semaphorins, such as SEMA3A, SEMA3C and SEMA3E. Plays an important role in cell-cell signaling, and in regulating the migration of a wide spectrum of cell types. Regulates the migration of thymocytes in the medulla. Regulates endothelial cell migration. Plays an important role in ensuring the specificity of synapse formation. Required fo…	Mastermind-like protein 1; Acts as a transcriptional coactivator for NOTCH proteins. Has been shown to amplify NOTCH-induced transcription of HES1. Enhances phosphorylation and proteolytic turnover of the NOTCH intracellular domain in the nucleus through interaction with CDK8. Binds to CREBBP/CBP which promotes nucleosome acetylation at NOTCH enhancers and activates transcription. Induces phospho…	0.9
PLXND1	NOTCH3	ENSP00000317128	ENSP00000263388	Plexin-D1; Cell surface receptor for SEMA4A and for class 3 semaphorins, such as SEMA3A, SEMA3C and SEMA3E. Plays an important role in cell-cell signaling, and in regulating the migration of a wide spectrum of cell types. Regulates the migration of thymocytes in the medulla. Regulates endothelial cell migration. Plays an important role in ensuring the specificity of synapse formation. Required fo…	Neurogenic locus notch homolog protein 3; Functions as a receptor for membrane-bound ligands Jagged1, Jagged2 and Delta1 to regulate cell-fate determination. Upon ligand activation through the released notch intracellular domain (NICD) it forms a transcriptional activator complex with RBPJ/RBPSUH and activates genes of the enhancer of split locus. Affects the implementation of differentiation, pr…	0.94
RELN	SLIT2	ENSP00000392423	ENSP00000422591	Reelin; Extracellular matrix serine protease that plays a role in layering of neurons in the cerebral cortex and cerebellum. Regulates microtubule function in neurons and neuronal migration. Affects migration of sympathetic preganglionic neurons in the spinal cord, where it seems to act as a barrier to neuronal migration. Enzymatic activity is important for the modulation of cell adhesion. Bindin…	Slit homolog 2 protein; Thought to act as molecular guidance cue in cellular migration, and function appears to be mediated by interaction with roundabout homolog receptors. During neural development involved in axonal navigation at the ventral midline of the neural tube and projection of axons to different regions. SLIT1 and SLIT2 seem to be essential for midline guidance in the forebrain by act…	0.405
RNF111	AXIN1	ENSP00000453872	ENSP00000262320	E3 ubiquitin-protein ligase Arkadia; E3 ubiquitin-protein ligase. Required for mesoderm patterning during embryonic development (By similarity). Acts as an enhancer of the transcriptional responses of the SMAD2/SMAD3 effectors, which are activated downstream of BMP. Acts by mediating ubiquitination and degradation of SMAD inhibitors such as SMAD7, inducing their proteasomal degradation and thereb…	Axin-1; Component of the beta-catenin destruction complex required for regulating CTNNB1 levels through phosphorylation and ubiquitination, and modulating Wnt-signaling. Controls dorsoventral patterning via two opposing effects; down-regulates CTNNB1 to inhibit the Wnt signaling pathway and ventralize embryos, but also dorsalizes embryos by activating a Wnt-independent JNK signaling pathway. In W…	0.967
RNF111	NCOR2	ENSP00000453872	ENSP00000384018	E3 ubiquitin-protein ligase Arkadia; E3 ubiquitin-protein ligase. Required for mesoderm patterning during embryonic development (By similarity). Acts as an enhancer of the transcriptional responses of the SMAD2/SMAD3 effectors, which are activated downstream of BMP. Acts by mediating ubiquitination and degradation of SMAD inhibitors such as SMAD7, inducing their proteasomal degradation and thereb…	Nuclear receptor corepressor 2; Transcriptional corepressor. Mediates the transcriptional repression activity of some nuclear receptors by promoting chromatin condensation, thus preventing access of the basal transcription. Isoform 1 and isoform 5 have different affinities for different nuclear receptors. Involved in the regulation BCL6-dependent of the germinal center (GC) reactions, mainly thro…	0.904
SLIT2	EPHA2	ENSP00000422591	ENSP00000351209	Slit homolog 2 protein; Thought to act as molecular guidance cue in cellular migration, and function appears to be mediated by interaction with roundabout homolog receptors. During neural development involved in axonal navigation at the ventral midline of the neural tube and projection of axons to different regions. SLIT1 and SLIT2 seem to be essential for midline guidance in the forebrain by act…	Ephrin type-A receptor 2; Receptor tyrosine kinase which binds promiscuously membrane-bound ephrin-A family ligands residing on adjacent cells, leading to contact-dependent bidirectional signaling into neighboring cells. The signaling pathway downstream of the receptor is referred to as forward signaling while the signaling pathway downstream of the ephrin ligand is referred to as reverse signali…	0.68
SLIT2	EPHB2	ENSP00000422591	ENSP00000363763	Slit homolog 2 protein; Thought to act as molecular guidance cue in cellular migration, and function appears to be mediated by interaction with roundabout homolog receptors. During neural development involved in axonal navigation at the ventral midline of the neural tube and projection of axons to different regions. SLIT1 and SLIT2 seem to be essential for midline guidance in the forebrain by act…	Ephrin type-B receptor 2; Receptor tyrosine kinase which binds promiscuously transmembrane ephrin-B family ligands residing on adjacent cells, leading to contact-dependent bidirectional signaling into neighboring cells. The signaling pathway downstream of the receptor is referred to as forward signaling while the signaling pathway downstream of the ephrin ligand is referred to as reverse signalin…	0.42
SLIT2	RELN	ENSP00000422591	ENSP00000392423	Slit homolog 2 protein; Thought to act as molecular guidance cue in cellular migration, and function appears to be mediated by interaction with roundabout homolog receptors. During neural development involved in axonal navigation at the ventral midline of the neural tube and projection of axons to different regions. SLIT1 and SLIT2 seem to be essential for midline guidance in the forebrain by act…	Reelin; Extracellular matrix serine protease that plays a role in layering of neurons in the cerebral cortex and cerebellum. Regulates microtubule function in neurons and neuronal migration. Affects migration of sympathetic preganglionic neurons in the spinal cord, where it seems to act as a barrier to neuronal migration. Enzymatic activity is important for the modulation of cell adhesion. Bindin…	0.405
TAB1	MAP2K3	ENSP00000216160	ENSP00000345083	TGF-beta-activated kinase 1 and MAP3K7-binding protein 1; May be an important signaling intermediate between TGFB receptors and MAP3K7/TAK1. May play an important role in mammalian embryogenesis	Dual specificity mitogen-activated protein kinase kinase 3; Dual specificity kinase. Is activated by cytokines and environmental stress in vivo. Catalyzes the concomitant phosphorylation of a threonine and a tyrosine residue in the MAP kinase p38. Part of a signaling cascade that begins with the activation of the adrenergic receptor ADRA1B and leads to the activation of MAPK14; Belongs to the pro…	0.965
TAB1	TGFBR2	ENSP00000216160	ENSP00000351905	TGF-beta-activated kinase 1 and MAP3K7-binding protein 1; May be an important signaling intermediate between TGFB receptors and MAP3K7/TAK1. May play an important role in mammalian embryogenesis	TGF-beta receptor type-2; Transmembrane serine/threonine kinase forming with the TGF-beta type I serine/threonine kinase receptor, TGFBR1, the non- promiscuous receptor for the TGF-beta cytokines TGFB1, TGFB2 and TGFB3. Transduces the TGFB1, TGFB2 and TGFB3 signal from the cell surface to the cytoplasm and is thus regulating a plethora of physiological and pathological processes including cell cy…	0.917
TGFBR2	AXIN1	ENSP00000351905	ENSP00000262320	TGF-beta receptor type-2; Transmembrane serine/threonine kinase forming with the TGF-beta type I serine/threonine kinase receptor, TGFBR1, the non- promiscuous receptor for the TGF-beta cytokines TGFB1, TGFB2 and TGFB3. Transduces the TGFB1, TGFB2 and TGFB3 signal from the cell surface to the cytoplasm and is thus regulating a plethora of physiological and pathological processes including cell cy…	Axin-1; Component of the beta-catenin destruction complex required for regulating CTNNB1 levels through phosphorylation and ubiquitination, and modulating Wnt-signaling. Controls dorsoventral patterning via two opposing effects; down-regulates CTNNB1 to inhibit the Wnt signaling pathway and ventralize embryos, but also dorsalizes embryos by activating a Wnt-independent JNK signaling pathway. In W…	0.93
TGFBR2	ENG	ENSP00000351905	ENSP00000362299	TGF-beta receptor type-2; Transmembrane serine/threonine kinase forming with the TGF-beta type I serine/threonine kinase receptor, TGFBR1, the non- promiscuous receptor for the TGF-beta cytokines TGFB1, TGFB2 and TGFB3. Transduces the TGFB1, TGFB2 and TGFB3 signal from the cell surface to the cytoplasm and is thus regulating a plethora of physiological and pathological processes including cell cy…	Endoglin; Vascular endothelium glycoprotein that plays an important role in the regulation of angiogenesis. Required for normal structure and integrity of adult vasculature. Regulates the migration of vascular endothelial cells. Required for normal extraembryonic angiogenesis and for embryonic heart development (By similarity). May play a critical role in the binding of endothelial cells to integ…	0.973
TGFBR2	FBN2	ENSP00000351905	ENSP00000424571	TGF-beta receptor type-2; Transmembrane serine/threonine kinase forming with the TGF-beta type I serine/threonine kinase receptor, TGFBR1, the non- promiscuous receptor for the TGF-beta cytokines TGFB1, TGFB2 and TGFB3. Transduces the TGFB1, TGFB2 and TGFB3 signal from the cell surface to the cytoplasm and is thus regulating a plethora of physiological and pathological processes including cell cy…	Fibrillin-2; Fibrillin-2- Fibrillins are structural components of 10- 12 nm extracellular calcium-binding microfibrils, which occur either in association with elastin or in elastin-free bundles. Fibrillin-2-containing microfibrils regulate the early process of elastic fiber assembly. Regulates osteoblast maturation by controlling TGF-beta bioavailability and calibrating TGF-beta and BMP levels, r…	0.495
TGFBR2	LTBP4	ENSP00000351905	ENSP00000311905	TGF-beta receptor type-2; Transmembrane serine/threonine kinase forming with the TGF-beta type I serine/threonine kinase receptor, TGFBR1, the non- promiscuous receptor for the TGF-beta cytokines TGFB1, TGFB2 and TGFB3. Transduces the TGFB1, TGFB2 and TGFB3 signal from the cell surface to the cytoplasm and is thus regulating a plethora of physiological and pathological processes including cell cy…	Latent-transforming growth factor beta-binding protein 4; May be involved in the assembly, secretion and targeting of TGFB1 to sites at which it is stored and/or activated. May play critical roles in controlling and directing the activity of TGFB1. May have a structural role in the extracellular matrix (ECM) (By similarity); Belongs to the LTBP family	0.633
TGFBR2	TAB1	ENSP00000351905	ENSP00000216160	TGF-beta receptor type-2; Transmembrane serine/threonine kinase forming with the TGF-beta type I serine/threonine kinase receptor, TGFBR1, the non- promiscuous receptor for the TGF-beta cytokines TGFB1, TGFB2 and TGFB3. Transduces the TGFB1, TGFB2 and TGFB3 signal from the cell surface to the cytoplasm and is thus regulating a plethora of physiological and pathological processes including cell cy…	TGF-beta-activated kinase 1 and MAP3K7-binding protein 1; May be an important signaling intermediate between TGFB receptors and MAP3K7/TAK1. May play an important role in mammalian embryogenesis	0.917

## Sheet: GOBiologicalProcess
#term ID	term description	observed gene count	background gene count	false discovery rate	matching proteins in your network (IDs)	matching proteins in your network (labels)
GO:0001568	blood vessel development	14	464	5.7e-11	ENSP00000216160,ENSP00000243077,ENSP00000261937,ENSP00000263388,ENSP00000263923,ENSP00000317128,ENSP00000351209,ENSP00000351905,ENSP00000362299,ENSP00000363763,ENSP00000364163,ENSP00000386043,ENSP00000398736,ENSP00000422591	CYR61,ENG,EPHA2,EPHB2,FLT4,KDR,LRP1,LTBP1,NOTCH3,NOTCH4,PLXND1,SLIT2,TAB1,TGFBR2
GO:0010646	regulation of cell communication	23	3327	7.99e-10	ENSP00000216160,ENSP00000243077,ENSP00000261937,ENSP00000262320,ENSP00000263388,ENSP00000263923,ENSP00000292599,ENSP00000311825,ENSP00000311905,ENSP00000345083,ENSP00000351209,ENSP00000351905,ENSP00000357461,ENSP00000362299,ENSP00000363763,ENSP00000368169,ENSP00000379098,ENSP00000386043,ENSP00000392423,ENSP00000398736,ENSP00000422591,ENSP00000424571,ENSP00000453872	AXIN1,CAMK2B,CHRNB2,CTBP2,CYR61,DVL1,ENG,EPHA2,EPHB2,FBN2,FLT4,KDR,LRP1,LTBP1,LTBP4,MAML1,MAP2K3,NOTCH3,RELN,RNF111,SLIT2,TAB1,TGFBR2
GO:0023051	regulation of signaling	23	3360	7.99e-10	ENSP00000216160,ENSP00000243077,ENSP00000261937,ENSP00000262320,ENSP00000263388,ENSP00000263923,ENSP00000292599,ENSP00000311825,ENSP00000311905,ENSP00000345083,ENSP00000351209,ENSP00000351905,ENSP00000357461,ENSP00000362299,ENSP00000363763,ENSP00000368169,ENSP00000379098,ENSP00000386043,ENSP00000392423,ENSP00000398736,ENSP00000422591,ENSP00000424571,ENSP00000453872	AXIN1,CAMK2B,CHRNB2,CTBP2,CYR61,DVL1,ENG,EPHA2,EPHB2,FBN2,FLT4,KDR,LRP1,LTBP1,LTBP4,MAML1,MAP2K3,NOTCH3,RELN,RNF111,SLIT2,TAB1,TGFBR2
GO:0048583	regulation of response to stimulus	24	3882	7.99e-10	ENSP00000216160,ENSP00000243077,ENSP00000261937,ENSP00000262320,ENSP00000263388,ENSP00000263923,ENSP00000292599,ENSP00000311825,ENSP00000311905,ENSP00000345083,ENSP00000351209,ENSP00000351905,ENSP00000357461,ENSP00000362299,ENSP00000363763,ENSP00000368169,ENSP00000379098,ENSP00000384018,ENSP00000386043,ENSP00000392423,ENSP00000398736,ENSP00000422591,ENSP00000424571,ENSP00000453872	AXIN1,CAMK2B,CHRNB2,CTBP2,CYR61,DVL1,ENG,EPHA2,EPHB2,FBN2,FLT4,KDR,LRP1,LTBP1,LTBP4,MAML1,MAP2K3,NCOR2,NOTCH3,RELN,RNF111,SLIT2,TAB1,TGFBR2
GO:0048646	anatomical structure formation involved in morphogenesis	15	831	7.99e-10	ENSP00000261937,ENSP00000262320,ENSP00000263388,ENSP00000263923,ENSP00000317128,ENSP00000351209,ENSP00000351905,ENSP00000362299,ENSP00000363763,ENSP00000364163,ENSP00000368169,ENSP00000392423,ENSP00000398736,ENSP00000422591,ENSP00000424571	AXIN1,CYR61,DVL1,ENG,EPHA2,EPHB2,FBN2,FLT4,KDR,NOTCH3,NOTCH4,PLXND1,RELN,SLIT2,TGFBR2
GO:0072359	circulatory system development	15	807	7.99e-10	ENSP00000216160,ENSP00000243077,ENSP00000261937,ENSP00000263388,ENSP00000263923,ENSP00000292599,ENSP00000317128,ENSP00000351209,ENSP00000351905,ENSP00000362299,ENSP00000363763,ENSP00000364163,ENSP00000386043,ENSP00000398736,ENSP00000422591	CYR61,ENG,EPHA2,EPHB2,FLT4,KDR,LRP1,LTBP1,MAML1,NOTCH3,NOTCH4,PLXND1,SLIT2,TAB1,TGFBR2
GO:0007166	cell surface receptor signaling pathway	20	2198	8.58e-10	ENSP00000216160,ENSP00000261937,ENSP00000262320,ENSP00000263388,ENSP00000263923,ENSP00000292599,ENSP00000311905,ENSP00000317128,ENSP00000351209,ENSP00000351905,ENSP00000357461,ENSP00000362299,ENSP00000363763,ENSP00000364163,ENSP00000368169,ENSP00000379098,ENSP00000386043,ENSP00000392423,ENSP00000422591,ENSP00000453872	AXIN1,CAMK2B,CHRNB2,DVL1,ENG,EPHA2,EPHB2,FLT4,KDR,LTBP1,LTBP4,MAML1,NOTCH3,NOTCH4,PLXND1,RELN,RNF111,SLIT2,TAB1,TGFBR2
GO:0048514	blood vessel morphogenesis	12	381	8.58e-10	ENSP00000243077,ENSP00000261937,ENSP00000263388,ENSP00000263923,ENSP00000317128,ENSP00000351209,ENSP00000351905,ENSP00000362299,ENSP00000363763,ENSP00000364163,ENSP00000398736,ENSP00000422591	CYR61,ENG,EPHA2,EPHB2,FLT4,KDR,LRP1,NOTCH3,NOTCH4,PLXND1,SLIT2,TGFBR2
GO:0001525	angiogenesis	11	297	1.99e-09	ENSP00000261937,ENSP00000263388,ENSP00000263923,ENSP00000317128,ENSP00000351209,ENSP00000351905,ENSP00000362299,ENSP00000363763,ENSP00000364163,ENSP00000398736,ENSP00000422591	CYR61,ENG,EPHA2,EPHB2,FLT4,KDR,NOTCH3,NOTCH4,PLXND1,SLIT2,TGFBR2
GO:0045595	regulation of cell differentiation	18	1695	2.57e-09	ENSP00000243077,ENSP00000262320,ENSP00000263388,ENSP00000263923,ENSP00000292599,ENSP00000311905,ENSP00000317128,ENSP00000351905,ENSP00000357461,ENSP00000362299,ENSP00000363763,ENSP00000364163,ENSP00000368169,ENSP00000379098,ENSP00000392423,ENSP00000398736,ENSP00000422591,ENSP00000424571	AXIN1,CAMK2B,CHRNB2,CYR61,DVL1,ENG,EPHB2,FBN2,KDR,LRP1,LTBP4,MAML1,NOTCH3,NOTCH4,PLXND1,RELN,SLIT2,TGFBR2
GO:0050793	regulation of developmental process	20	2416	3.59e-09	ENSP00000243077,ENSP00000261937,ENSP00000262320,ENSP00000263388,ENSP00000263923,ENSP00000292599,ENSP00000311905,ENSP00000317128,ENSP00000351209,ENSP00000351905,ENSP00000357461,ENSP00000362299,ENSP00000363763,ENSP00000364163,ENSP00000368169,ENSP00000379098,ENSP00000392423,ENSP00000398736,ENSP00000422591,ENSP00000424571	AXIN1,CAMK2B,CHRNB2,CYR61,DVL1,ENG,EPHA2,EPHB2,FBN2,FLT4,KDR,LRP1,LTBP4,MAML1,NOTCH3,NOTCH4,PLXND1,RELN,SLIT2,TGFBR2
GO:0035239	tube morphogenesis	13	615	5.46e-09	ENSP00000243077,ENSP00000261937,ENSP00000263388,ENSP00000263923,ENSP00000317128,ENSP00000351209,ENSP00000351905,ENSP00000362299,ENSP00000363763,ENSP00000364163,ENSP00000368169,ENSP00000398736,ENSP00000422591	CYR61,DVL1,ENG,EPHA2,EPHB2,FLT4,KDR,LRP1,NOTCH3,NOTCH4,PLXND1,SLIT2,TGFBR2
GO:0035295	tube development	14	793	5.46e-09	ENSP00000216160,ENSP00000243077,ENSP00000261937,ENSP00000263388,ENSP00000263923,ENSP00000317128,ENSP00000351209,ENSP00000351905,ENSP00000362299,ENSP00000363763,ENSP00000364163,ENSP00000368169,ENSP00000398736,ENSP00000422591	CYR61,DVL1,ENG,EPHA2,EPHB2,FLT4,KDR,LRP1,NOTCH3,NOTCH4,PLXND1,SLIT2,TAB1,TGFBR2
GO:0009966	regulation of signal transduction	21	3033	1.29e-08	ENSP00000216160,ENSP00000243077,ENSP00000261937,ENSP00000262320,ENSP00000263388,ENSP00000263923,ENSP00000292599,ENSP00000311825,ENSP00000311905,ENSP00000345083,ENSP00000351209,ENSP00000351905,ENSP00000362299,ENSP00000363763,ENSP00000368169,ENSP00000386043,ENSP00000392423,ENSP00000398736,ENSP00000422591,ENSP00000424571,ENSP00000453872	AXIN1,CTBP2,CYR61,DVL1,ENG,EPHA2,EPHB2,FBN2,FLT4,KDR,LRP1,LTBP1,LTBP4,MAML1,MAP2K3,NOTCH3,RELN,RNF111,SLIT2,TAB1,TGFBR2
GO:0003279	cardiac septum development	8	107	2.27e-08	ENSP00000216160,ENSP00000292599,ENSP00000317128,ENSP00000351905,ENSP00000362299,ENSP00000386043,ENSP00000398736,ENSP00000422591	CYR61,ENG,LTBP1,MAML1,PLXND1,SLIT2,TAB1,TGFBR2
GO:0009653	anatomical structure morphogenesis	18	1992	2.68e-08	ENSP00000216160,ENSP00000243077,ENSP00000261937,ENSP00000262320,ENSP00000263388,ENSP00000263923,ENSP00000317128,ENSP00000351209,ENSP00000351905,ENSP00000357461,ENSP00000362299,ENSP00000363763,ENSP00000364163,ENSP00000368169,ENSP00000392423,ENSP00000398736,ENSP00000422591,ENSP00000424571	AXIN1,CHRNB2,CYR61,DVL1,ENG,EPHA2,EPHB2,FBN2,FLT4,KDR,LRP1,NOTCH3,NOTCH4,PLXND1,RELN,SLIT2,TAB1,TGFBR2
GO:0006468	protein phosphorylation	14	923	3.04e-08	ENSP00000216160,ENSP00000261937,ENSP00000262320,ENSP00000263923,ENSP00000292599,ENSP00000311905,ENSP00000345083,ENSP00000351209,ENSP00000351905,ENSP00000362299,ENSP00000363763,ENSP00000379098,ENSP00000386043,ENSP00000392423	AXIN1,CAMK2B,ENG,EPHA2,EPHB2,FLT4,KDR,LTBP1,LTBP4,MAML1,MAP2K3,RELN,TAB1,TGFBR2
GO:0048513	animal organ development	20	2926	8.68e-08	ENSP00000216160,ENSP00000243077,ENSP00000261937,ENSP00000262320,ENSP00000263388,ENSP00000263923,ENSP00000292599,ENSP00000317128,ENSP00000351209,ENSP00000351905,ENSP00000357461,ENSP00000362299,ENSP00000363763,ENSP00000364163,ENSP00000368169,ENSP00000386043,ENSP00000392423,ENSP00000398736,ENSP00000422591,ENSP00000424571	AXIN1,CHRNB2,CYR61,DVL1,ENG,EPHA2,EPHB2,FBN2,FLT4,KDR,LRP1,LTBP1,MAML1,NOTCH3,NOTCH4,PLXND1,RELN,SLIT2,TAB1,TGFBR2
GO:0007275	multicellular organism development	23	4726	3.39e-07	ENSP00000216160,ENSP00000243077,ENSP00000261937,ENSP00000262320,ENSP00000263388,ENSP00000263923,ENSP00000292599,ENSP00000311905,ENSP00000317128,ENSP00000351209,ENSP00000351905,ENSP00000357461,ENSP00000362299,ENSP00000363763,ENSP00000364163,ENSP00000368169,ENSP00000379098,ENSP00000386043,ENSP00000392423,ENSP00000398736,ENSP00000422591,ENSP00000424571,ENSP00000453872	AXIN1,CAMK2B,CHRNB2,CYR61,DVL1,ENG,EPHA2,EPHB2,FBN2,FLT4,KDR,LRP1,LTBP1,LTBP4,MAML1,NOTCH3,NOTCH4,PLXND1,RELN,RNF111,SLIT2,TAB1,TGFBR2
GO:0032502	developmental process	24	5401	3.64e-07	ENSP00000216160,ENSP00000243077,ENSP00000261937,ENSP00000262320,ENSP00000263388,ENSP00000263923,ENSP00000292599,ENSP00000311825,ENSP00000311905,ENSP00000317128,ENSP00000351209,ENSP00000351905,ENSP00000357461,ENSP00000362299,ENSP00000363763,ENSP00000364163,ENSP00000368169,ENSP00000379098,ENSP00000386043,ENSP00000392423,ENSP00000398736,ENSP00000422591,ENSP00000424571,ENSP00000453872	AXIN1,CAMK2B,CHRNB2,CTBP2,CYR61,DVL1,ENG,EPHA2,EPHB2,FBN2,FLT4,KDR,LRP1,LTBP1,LTBP4,MAML1,NOTCH3,NOTCH4,PLXND1,RELN,RNF111,SLIT2,TAB1,TGFBR2
GO:0048518	positive regulation of biological process	24	5459	4.44e-07	ENSP00000216160,ENSP00000243077,ENSP00000261937,ENSP00000262320,ENSP00000263388,ENSP00000263923,ENSP00000292599,ENSP00000311825,ENSP00000317128,ENSP00000345083,ENSP00000351209,ENSP00000351905,ENSP00000357461,ENSP00000362299,ENSP00000363763,ENSP00000364163,ENSP00000368169,ENSP00000379098,ENSP00000384018,ENSP00000392423,ENSP00000398736,ENSP00000422591,ENSP00000424571,ENSP00000453872	AXIN1,CAMK2B,CHRNB2,CTBP2,CYR61,DVL1,ENG,EPHA2,EPHB2,FBN2,FLT4,KDR,LRP1,MAML1,MAP2K3,NCOR2,NOTCH3,NOTCH4,PLXND1,RELN,RNF111,SLIT2,TAB1,TGFBR2
GO:0023052	signaling	23	5108	1.42e-06	ENSP00000216160,ENSP00000243077,ENSP00000261937,ENSP00000262320,ENSP00000263388,ENSP00000263923,ENSP00000292599,ENSP00000311905,ENSP00000317128,ENSP00000345083,ENSP00000351209,ENSP00000351905,ENSP00000357461,ENSP00000362299,ENSP00000363763,ENSP00000364163,ENSP00000368169,ENSP00000379098,ENSP00000386043,ENSP00000392423,ENSP00000398736,ENSP00000422591,ENSP00000453872	AXIN1,CAMK2B,CHRNB2,CYR61,DVL1,ENG,EPHA2,EPHB2,FLT4,KDR,LRP1,LTBP1,LTBP4,MAML1,MAP2K3,NOTCH3,NOTCH4,PLXND1,RELN,RNF111,SLIT2,TAB1,TGFBR2
GO:2000026	regulation of multicellular organismal development	16	1876	1.54e-06	ENSP00000243077,ENSP00000263388,ENSP00000263923,ENSP00000317128,ENSP00000351209,ENSP00000351905,ENSP00000357461,ENSP00000362299,ENSP00000363763,ENSP00000364163,ENSP00000368169,ENSP00000379098,ENSP00000392423,ENSP00000398736,ENSP00000422591,ENSP00000424571	CAMK2B,CHRNB2,CYR61,DVL1,ENG,EPHA2,EPHB2,FBN2,KDR,LRP1,NOTCH3,NOTCH4,PLXND1,RELN,SLIT2,TGFBR2
GO:0007154	cell communication	23	5219	2.1e-06	ENSP00000216160,ENSP00000243077,ENSP00000261937,ENSP00000262320,ENSP00000263388,ENSP00000263923,ENSP00000292599,ENSP00000311905,ENSP00000317128,ENSP00000345083,ENSP00000351209,ENSP00000351905,ENSP00000357461,ENSP00000362299,ENSP00000363763,ENSP00000364163,ENSP00000368169,ENSP00000379098,ENSP00000386043,ENSP00000392423,ENSP00000398736,ENSP00000422591,ENSP00000453872	AXIN1,CAMK2B,CHRNB2,CYR61,DVL1,ENG,EPHA2,EPHB2,FLT4,KDR,LRP1,LTBP1,LTBP4,MAML1,MAP2K3,NOTCH3,NOTCH4,PLXND1,RELN,RNF111,SLIT2,TAB1,TGFBR2
GO:0010604	positive regulation of macromolecule metabolic process	19	3081	2.1e-06	ENSP00000216160,ENSP00000243077,ENSP00000261937,ENSP00000262320,ENSP00000263388,ENSP00000263923,ENSP00000292599,ENSP00000311825,ENSP00000317128,ENSP00000345083,ENSP00000351905,ENSP00000362299,ENSP00000363763,ENSP00000364163,ENSP00000368169,ENSP00000384018,ENSP00000392423,ENSP00000398736,ENSP00000453872	AXIN1,CTBP2,CYR61,DVL1,ENG,EPHB2,FLT4,KDR,LRP1,MAML1,MAP2K3,NCOR2,NOTCH3,NOTCH4,PLXND1,RELN,RNF111,TAB1,TGFBR2
GO:0048731	system development	21	4144	3.1e-06	ENSP00000216160,ENSP00000243077,ENSP00000261937,ENSP00000262320,ENSP00000263388,ENSP00000263923,ENSP00000292599,ENSP00000317128,ENSP00000351209,ENSP00000351905,ENSP00000357461,ENSP00000362299,ENSP00000363763,ENSP00000364163,ENSP00000368169,ENSP00000379098,ENSP00000386043,ENSP00000392423,ENSP00000398736,ENSP00000422591,ENSP00000424571	AXIN1,CAMK2B,CHRNB2,CYR61,DVL1,ENG,EPHA2,EPHB2,FBN2,FLT4,KDR,LRP1,LTBP1,MAML1,NOTCH3,NOTCH4,PLXND1,RELN,SLIT2,TAB1,TGFBR2
GO:0007165	signal transduction	22	4738	3.42e-06	ENSP00000216160,ENSP00000243077,ENSP00000261937,ENSP00000262320,ENSP00000263388,ENSP00000263923,ENSP00000292599,ENSP00000311905,ENSP00000317128,ENSP00000345083,ENSP00000351209,ENSP00000351905,ENSP00000357461,ENSP00000362299,ENSP00000363763,ENSP00000364163,ENSP00000368169,ENSP00000379098,ENSP00000386043,ENSP00000392423,ENSP00000422591,ENSP00000453872	AXIN1,CAMK2B,CHRNB2,DVL1,ENG,EPHA2,EPHB2,FLT4,KDR,LRP1,LTBP1,LTBP4,MAML1,MAP2K3,NOTCH3,NOTCH4,PLXND1,RELN,RNF111,SLIT2,TAB1,TGFBR2
GO:0051239	regulation of multicellular organismal process	18	2788	4.1e-06	ENSP00000243077,ENSP00000261937,ENSP00000263388,ENSP00000263923,ENSP00000317128,ENSP00000345083,ENSP00000351209,ENSP00000351905,ENSP00000357461,ENSP00000362299,ENSP00000363763,ENSP00000364163,ENSP00000368169,ENSP00000379098,ENSP00000392423,ENSP00000398736,ENSP00000422591,ENSP00000424571	CAMK2B,CHRNB2,CYR61,DVL1,ENG,EPHA2,EPHB2,FBN2,FLT4,KDR,LRP1,MAP2K3,NOTCH3,NOTCH4,PLXND1,RELN,SLIT2,TGFBR2
GO:0045597	positive regulation of cell differentiation	12	908	4.85e-06	ENSP00000263923,ENSP00000292599,ENSP00000317128,ENSP00000351905,ENSP00000362299,ENSP00000363763,ENSP00000368169,ENSP00000379098,ENSP00000392423,ENSP00000398736,ENSP00000422591,ENSP00000424571	CAMK2B,CYR61,DVL1,ENG,EPHB2,FBN2,KDR,MAML1,PLXND1,RELN,SLIT2,TGFBR2
GO:0048584	positive regulation of response to stimulus	16	2054	4.85e-06	ENSP00000216160,ENSP00000261937,ENSP00000262320,ENSP00000263923,ENSP00000292599,ENSP00000311825,ENSP00000345083,ENSP00000351905,ENSP00000357461,ENSP00000362299,ENSP00000363763,ENSP00000368169,ENSP00000392423,ENSP00000398736,ENSP00000422591,ENSP00000453872	AXIN1,CHRNB2,CTBP2,CYR61,DVL1,ENG,EPHB2,FLT4,KDR,MAML1,MAP2K3,RELN,RNF111,SLIT2,TAB1,TGFBR2
GO:0048522	positive regulation of cellular process	22	4898	5.83e-06	ENSP00000216160,ENSP00000243077,ENSP00000261937,ENSP00000262320,ENSP00000263388,ENSP00000263923,ENSP00000292599,ENSP00000311825,ENSP00000317128,ENSP00000345083,ENSP00000351905,ENSP00000357461,ENSP00000362299,ENSP00000363763,ENSP00000364163,ENSP00000368169,ENSP00000379098,ENSP00000392423,ENSP00000398736,ENSP00000422591,ENSP00000424571,ENSP00000453872	AXIN1,CAMK2B,CHRNB2,CTBP2,CYR61,DVL1,ENG,EPHB2,FBN2,FLT4,KDR,LRP1,MAML1,MAP2K3,NOTCH3,NOTCH4,PLXND1,RELN,RNF111,SLIT2,TAB1,TGFBR2
GO:0090287	regulation of cellular response to growth factor stimulus	8	254	7.47e-06	ENSP00000311905,ENSP00000351905,ENSP00000362299,ENSP00000386043,ENSP00000398736,ENSP00000422591,ENSP00000424571,ENSP00000453872	CYR61,ENG,FBN2,LTBP1,LTBP4,RNF111,SLIT2,TGFBR2
GO:0060840	artery development	6	81	7.85e-06	ENSP00000216160,ENSP00000243077,ENSP00000263388,ENSP00000317128,ENSP00000362299,ENSP00000386043	ENG,LRP1,LTBP1,NOTCH3,PLXND1,TAB1
GO:0022603	regulation of anatomical structure morphogenesis	12	961	7.93e-06	ENSP00000261937,ENSP00000263923,ENSP00000317128,ENSP00000351209,ENSP00000351905,ENSP00000357461,ENSP00000362299,ENSP00000363763,ENSP00000368169,ENSP00000379098,ENSP00000392423,ENSP00000422591	CAMK2B,CHRNB2,DVL1,ENG,EPHA2,EPHB2,FLT4,KDR,PLXND1,RELN,SLIT2,TGFBR2
GO:0030334	regulation of cell migration	11	753	9.18e-06	ENSP00000243077,ENSP00000261937,ENSP00000263923,ENSP00000317128,ENSP00000345083,ENSP00000351209,ENSP00000351905,ENSP00000362299,ENSP00000392423,ENSP00000398736,ENSP00000422591	CYR61,ENG,EPHA2,FLT4,KDR,LRP1,MAP2K3,PLXND1,RELN,SLIT2,TGFBR2
GO:0051240	positive regulation of multicellular organismal process	14	1551	1.25e-05	ENSP00000243077,ENSP00000261937,ENSP00000263923,ENSP00000317128,ENSP00000345083,ENSP00000351905,ENSP00000362299,ENSP00000363763,ENSP00000368169,ENSP00000379098,ENSP00000392423,ENSP00000398736,ENSP00000422591,ENSP00000424571	CAMK2B,CYR61,DVL1,ENG,EPHB2,FBN2,FLT4,KDR,LRP1,MAP2K3,PLXND1,RELN,SLIT2,TGFBR2
GO:0032501	multicellular organismal process	24	6507	1.28e-05	ENSP00000216160,ENSP00000243077,ENSP00000261937,ENSP00000262320,ENSP00000263388,ENSP00000263923,ENSP00000292599,ENSP00000311905,ENSP00000317128,ENSP00000345083,ENSP00000351209,ENSP00000351905,ENSP00000357461,ENSP00000362299,ENSP00000363763,ENSP00000364163,ENSP00000368169,ENSP00000379098,ENSP00000386043,ENSP00000392423,ENSP00000398736,ENSP00000422591,ENSP00000424571,ENSP00000453872	AXIN1,CAMK2B,CHRNB2,CYR61,DVL1,ENG,EPHA2,EPHB2,FBN2,FLT4,KDR,LRP1,LTBP1,LTBP4,MAML1,MAP2K3,NOTCH3,NOTCH4,PLXND1,RELN,RNF111,SLIT2,TAB1,TGFBR2
GO:0051171	regulation of nitrogen compound metabolic process	23	5827	1.48e-05	ENSP00000216160,ENSP00000243077,ENSP00000261937,ENSP00000262320,ENSP00000263388,ENSP00000263923,ENSP00000292599,ENSP00000311825,ENSP00000311905,ENSP00000317128,ENSP00000345083,ENSP00000351209,ENSP00000351905,ENSP00000357461,ENSP00000362299,ENSP00000363763,ENSP00000364163,ENSP00000368169,ENSP00000384018,ENSP00000392423,ENSP00000398736,ENSP00000422591,ENSP00000453872	AXIN1,CHRNB2,CTBP2,CYR61,DVL1,ENG,EPHA2,EPHB2,FLT4,KDR,LRP1,LTBP4,MAML1,MAP2K3,NCOR2,NOTCH3,NOTCH4,PLXND1,RELN,RNF111,SLIT2,TAB1,TGFBR2
GO:0010647	positive regulation of cell communication	14	1631	2.17e-05	ENSP00000216160,ENSP00000261937,ENSP00000262320,ENSP00000263923,ENSP00000292599,ENSP00000311825,ENSP00000345083,ENSP00000357461,ENSP00000362299,ENSP00000363763,ENSP00000368169,ENSP00000392423,ENSP00000398736,ENSP00000453872	AXIN1,CHRNB2,CTBP2,CYR61,DVL1,ENG,EPHB2,FLT4,KDR,MAML1,MAP2K3,RELN,RNF111,TAB1
GO:0023056	positive regulation of signaling	14	1638	2.25e-05	ENSP00000216160,ENSP00000261937,ENSP00000262320,ENSP00000263923,ENSP00000292599,ENSP00000311825,ENSP00000345083,ENSP00000357461,ENSP00000362299,ENSP00000363763,ENSP00000368169,ENSP00000392423,ENSP00000398736,ENSP00000453872	AXIN1,CHRNB2,CTBP2,CYR61,DVL1,ENG,EPHB2,FLT4,KDR,MAML1,MAP2K3,RELN,RNF111,TAB1
GO:0080090	regulation of primary metabolic process	23	5982	2.37e-05	ENSP00000216160,ENSP00000243077,ENSP00000261937,ENSP00000262320,ENSP00000263388,ENSP00000263923,ENSP00000292599,ENSP00000311825,ENSP00000311905,ENSP00000317128,ENSP00000345083,ENSP00000351209,ENSP00000351905,ENSP00000357461,ENSP00000362299,ENSP00000363763,ENSP00000364163,ENSP00000368169,ENSP00000384018,ENSP00000392423,ENSP00000398736,ENSP00000422591,ENSP00000453872	AXIN1,CHRNB2,CTBP2,CYR61,DVL1,ENG,EPHA2,EPHB2,FLT4,KDR,LRP1,LTBP4,MAML1,MAP2K3,NCOR2,NOTCH3,NOTCH4,PLXND1,RELN,RNF111,SLIT2,TAB1,TGFBR2
GO:0017015	regulation of transforming growth factor beta receptor signaling pathway	6	103	2.46e-05	ENSP00000311905,ENSP00000351905,ENSP00000362299,ENSP00000386043,ENSP00000424571,ENSP00000453872	ENG,FBN2,LTBP1,LTBP4,RNF111,TGFBR2
GO:0001932	regulation of protein phosphorylation	13	1370	2.73e-05	ENSP00000216160,ENSP00000261937,ENSP00000262320,ENSP00000263923,ENSP00000345083,ENSP00000351209,ENSP00000351905,ENSP00000362299,ENSP00000363763,ENSP00000368169,ENSP00000392423,ENSP00000398736,ENSP00000422591	AXIN1,CYR61,DVL1,ENG,EPHA2,EPHB2,FLT4,KDR,MAP2K3,RELN,SLIT2,TAB1,TGFBR2
GO:0009887	animal organ morphogenesis	11	865	3.02e-05	ENSP00000216160,ENSP00000262320,ENSP00000317128,ENSP00000351209,ENSP00000351905,ENSP00000362299,ENSP00000363763,ENSP00000368169,ENSP00000398736,ENSP00000422591,ENSP00000424571	AXIN1,CYR61,DVL1,ENG,EPHA2,EPHB2,FBN2,PLXND1,SLIT2,TAB1,TGFBR2
GO:0035904	aorta development	5	49	3.32e-05	ENSP00000216160,ENSP00000243077,ENSP00000317128,ENSP00000362299,ENSP00000386043	ENG,LRP1,LTBP1,PLXND1,TAB1
GO:0031399	regulation of protein modification process	14	1747	4.3e-05	ENSP00000216160,ENSP00000261937,ENSP00000262320,ENSP00000263923,ENSP00000345083,ENSP00000351209,ENSP00000351905,ENSP00000362299,ENSP00000363763,ENSP00000368169,ENSP00000392423,ENSP00000398736,ENSP00000422591,ENSP00000453872	AXIN1,CYR61,DVL1,ENG,EPHA2,EPHB2,FLT4,KDR,MAP2K3,RELN,RNF111,SLIT2,TAB1,TGFBR2
GO:0007167	enzyme linked receptor protein signaling pathway	10	698	5.24e-05	ENSP00000216160,ENSP00000261937,ENSP00000263923,ENSP00000311905,ENSP00000351209,ENSP00000351905,ENSP00000362299,ENSP00000363763,ENSP00000386043,ENSP00000453872	ENG,EPHA2,EPHB2,FLT4,KDR,LTBP1,LTBP4,RNF111,TAB1,TGFBR2
GO:0090092	regulation of transmembrane receptor protein serine/threonine kinase signaling pathway	7	220	5.47e-05	ENSP00000311905,ENSP00000351905,ENSP00000362299,ENSP00000386043,ENSP00000398736,ENSP00000424571,ENSP00000453872	CYR61,ENG,FBN2,LTBP1,LTBP4,RNF111,TGFBR2
GO:0051173	positive regulation of nitrogen compound metabolic process	17	2946	5.75e-05	ENSP00000216160,ENSP00000243077,ENSP00000261937,ENSP00000262320,ENSP00000263388,ENSP00000263923,ENSP00000292599,ENSP00000311825,ENSP00000317128,ENSP00000345083,ENSP00000351905,ENSP00000362299,ENSP00000364163,ENSP00000368169,ENSP00000392423,ENSP00000398736,ENSP00000453872	AXIN1,CTBP2,CYR61,DVL1,ENG,FLT4,KDR,LRP1,MAML1,MAP2K3,NOTCH3,NOTCH4,PLXND1,RELN,RNF111,TAB1,TGFBR2
GO:0007221	positive regulation of transcription of Notch receptor target	4	18	5.84e-05	ENSP00000263388,ENSP00000292599,ENSP00000317128,ENSP00000364163	MAML1,NOTCH3,NOTCH4,PLXND1
GO:0009967	positive regulation of signal transduction	13	1493	6.25e-05	ENSP00000216160,ENSP00000261937,ENSP00000262320,ENSP00000263923,ENSP00000292599,ENSP00000311825,ENSP00000345083,ENSP00000362299,ENSP00000363763,ENSP00000368169,ENSP00000392423,ENSP00000398736,ENSP00000453872	AXIN1,CTBP2,CYR61,DVL1,ENG,EPHB2,FLT4,KDR,MAML1,MAP2K3,RELN,RNF111,TAB1
GO:0048729	tissue morphogenesis	9	522	6.25e-05	ENSP00000262320,ENSP00000317128,ENSP00000351209,ENSP00000351905,ENSP00000362299,ENSP00000364163,ENSP00000368169,ENSP00000398736,ENSP00000422591	AXIN1,CYR61,DVL1,ENG,EPHA2,NOTCH4,PLXND1,SLIT2,TGFBR2
GO:0030154	cell differentiation	18	3457	7.13e-05	ENSP00000243077,ENSP00000262320,ENSP00000263388,ENSP00000263923,ENSP00000292599,ENSP00000311825,ENSP00000317128,ENSP00000351209,ENSP00000351905,ENSP00000357461,ENSP00000362299,ENSP00000363763,ENSP00000364163,ENSP00000368169,ENSP00000379098,ENSP00000392423,ENSP00000398736,ENSP00000422591	AXIN1,CAMK2B,CHRNB2,CTBP2,CYR61,DVL1,ENG,EPHA2,EPHB2,KDR,LRP1,MAML1,NOTCH3,NOTCH4,PLXND1,RELN,SLIT2,TGFBR2
GO:0048754	branching morphogenesis of an epithelial tube	6	134	8.34e-05	ENSP00000317128,ENSP00000351209,ENSP00000351905,ENSP00000362299,ENSP00000364163,ENSP00000422591	ENG,EPHA2,NOTCH4,PLXND1,SLIT2,TGFBR2
GO:0031325	positive regulation of cellular metabolic process	17	3060	9.33e-05	ENSP00000216160,ENSP00000243077,ENSP00000261937,ENSP00000262320,ENSP00000263388,ENSP00000263923,ENSP00000292599,ENSP00000311825,ENSP00000317128,ENSP00000345083,ENSP00000351905,ENSP00000362299,ENSP00000364163,ENSP00000368169,ENSP00000392423,ENSP00000398736,ENSP00000453872	AXIN1,CTBP2,CYR61,DVL1,ENG,FLT4,KDR,LRP1,MAML1,MAP2K3,NOTCH3,NOTCH4,PLXND1,RELN,RNF111,TAB1,TGFBR2
GO:0051246	regulation of protein metabolic process	16	2668	0.000107	ENSP00000216160,ENSP00000243077,ENSP00000261937,ENSP00000262320,ENSP00000263923,ENSP00000311905,ENSP00000345083,ENSP00000351209,ENSP00000351905,ENSP00000362299,ENSP00000363763,ENSP00000368169,ENSP00000392423,ENSP00000398736,ENSP00000422591,ENSP00000453872	AXIN1,CYR61,DVL1,ENG,EPHA2,EPHB2,FLT4,KDR,LRP1,LTBP4,MAP2K3,RELN,RNF111,SLIT2,TAB1,TGFBR2
GO:0002009	morphogenesis of an epithelium	8	414	0.000164	ENSP00000317128,ENSP00000351209,ENSP00000351905,ENSP00000362299,ENSP00000364163,ENSP00000368169,ENSP00000398736,ENSP00000422591	CYR61,DVL1,ENG,EPHA2,NOTCH4,PLXND1,SLIT2,TGFBR2
GO:0045664	regulation of neuron differentiation	9	595	0.000164	ENSP00000243077,ENSP00000263388,ENSP00000317128,ENSP00000357461,ENSP00000363763,ENSP00000368169,ENSP00000379098,ENSP00000392423,ENSP00000422591	CAMK2B,CHRNB2,DVL1,EPHB2,LRP1,NOTCH3,PLXND1,RELN,SLIT2
GO:0048568	embryonic organ development	8	417	0.000169	ENSP00000262320,ENSP00000263923,ENSP00000351905,ENSP00000362299,ENSP00000363763,ENSP00000368169,ENSP00000398736,ENSP00000424571	AXIN1,CYR61,DVL1,ENG,EPHB2,FBN2,KDR,TGFBR2
GO:0120035	regulation of plasma membrane bounded cell projection organization	9	600	0.00017	ENSP00000243077,ENSP00000317128,ENSP00000351209,ENSP00000357461,ENSP00000363763,ENSP00000368169,ENSP00000379098,ENSP00000392423,ENSP00000422591	CAMK2B,CHRNB2,DVL1,EPHA2,EPHB2,LRP1,PLXND1,RELN,SLIT2
GO:0060255	regulation of macromolecule metabolic process	22	6072	0.000207	ENSP00000216160,ENSP00000243077,ENSP00000261937,ENSP00000262320,ENSP00000263388,ENSP00000263923,ENSP00000292599,ENSP00000311825,ENSP00000311905,ENSP00000317128,ENSP00000345083,ENSP00000351209,ENSP00000351905,ENSP00000362299,ENSP00000363763,ENSP00000364163,ENSP00000368169,ENSP00000384018,ENSP00000392423,ENSP00000398736,ENSP00000422591,ENSP00000453872	AXIN1,CTBP2,CYR61,DVL1,ENG,EPHA2,EPHB2,FLT4,KDR,LRP1,LTBP4,MAML1,MAP2K3,NCOR2,NOTCH3,NOTCH4,PLXND1,RELN,RNF111,SLIT2,TAB1,TGFBR2
GO:0031323	regulation of cellular metabolic process	22	6082	0.000211	ENSP00000216160,ENSP00000243077,ENSP00000261937,ENSP00000262320,ENSP00000263388,ENSP00000263923,ENSP00000292599,ENSP00000311825,ENSP00000317128,ENSP00000345083,ENSP00000351209,ENSP00000351905,ENSP00000357461,ENSP00000362299,ENSP00000363763,ENSP00000364163,ENSP00000368169,ENSP00000384018,ENSP00000392423,ENSP00000398736,ENSP00000422591,ENSP00000453872	AXIN1,CHRNB2,CTBP2,CYR61,DVL1,ENG,EPHA2,EPHB2,FLT4,KDR,LRP1,MAML1,MAP2K3,NCOR2,NOTCH3,NOTCH4,PLXND1,RELN,RNF111,SLIT2,TAB1,TGFBR2
GO:0022604	regulation of cell morphogenesis	8	442	0.000236	ENSP00000263923,ENSP00000317128,ENSP00000357461,ENSP00000363763,ENSP00000368169,ENSP00000379098,ENSP00000392423,ENSP00000422591	CAMK2B,CHRNB2,DVL1,EPHB2,KDR,PLXND1,RELN,SLIT2
GO:0010975	regulation of neuron projection development	8	443	0.000237	ENSP00000243077,ENSP00000317128,ENSP00000357461,ENSP00000363763,ENSP00000368169,ENSP00000379098,ENSP00000392423,ENSP00000422591	CAMK2B,CHRNB2,DVL1,EPHB2,LRP1,PLXND1,RELN,SLIT2
GO:0001569	branching involved in blood vessel morphogenesis	4	30	0.000263	ENSP00000317128,ENSP00000351905,ENSP00000362299,ENSP00000364163	ENG,NOTCH4,PLXND1,TGFBR2
GO:0060562	epithelial tube morphogenesis	7	298	0.00028	ENSP00000317128,ENSP00000351209,ENSP00000351905,ENSP00000362299,ENSP00000364163,ENSP00000368169,ENSP00000422591	DVL1,ENG,EPHA2,NOTCH4,PLXND1,SLIT2,TGFBR2
GO:0032268	regulation of cellular protein metabolic process	15	2486	0.000282	ENSP00000216160,ENSP00000243077,ENSP00000261937,ENSP00000262320,ENSP00000263923,ENSP00000345083,ENSP00000351209,ENSP00000351905,ENSP00000362299,ENSP00000363763,ENSP00000368169,ENSP00000392423,ENSP00000398736,ENSP00000422591,ENSP00000453872	AXIN1,CYR61,DVL1,ENG,EPHA2,EPHB2,FLT4,KDR,LRP1,MAP2K3,RELN,RNF111,SLIT2,TAB1,TGFBR2
GO:0031401	positive regulation of protein modification process	11	1149	0.000311	ENSP00000216160,ENSP00000261937,ENSP00000262320,ENSP00000263923,ENSP00000345083,ENSP00000351905,ENSP00000362299,ENSP00000368169,ENSP00000392423,ENSP00000398736,ENSP00000453872	AXIN1,CYR61,DVL1,ENG,FLT4,KDR,MAP2K3,RELN,RNF111,TAB1,TGFBR2
GO:0032879	regulation of localization	15	2524	0.000334	ENSP00000243077,ENSP00000261937,ENSP00000263923,ENSP00000317128,ENSP00000345083,ENSP00000351209,ENSP00000351905,ENSP00000357461,ENSP00000362299,ENSP00000363763,ENSP00000368169,ENSP00000379098,ENSP00000392423,ENSP00000398736,ENSP00000422591	CAMK2B,CHRNB2,CYR61,DVL1,ENG,EPHA2,EPHB2,FLT4,KDR,LRP1,MAP2K3,PLXND1,RELN,SLIT2,TGFBR2
GO:0009968	negative regulation of signal transduction	11	1160	0.000335	ENSP00000243077,ENSP00000262320,ENSP00000263388,ENSP00000351209,ENSP00000351905,ENSP00000362299,ENSP00000363763,ENSP00000368169,ENSP00000386043,ENSP00000422591,ENSP00000424571	AXIN1,DVL1,ENG,EPHA2,EPHB2,FBN2,LRP1,LTBP1,NOTCH3,SLIT2,TGFBR2
GO:0006464	cellular protein modification process	16	2999	0.00041	ENSP00000216160,ENSP00000261937,ENSP00000262320,ENSP00000263923,ENSP00000292599,ENSP00000311905,ENSP00000345083,ENSP00000351209,ENSP00000351905,ENSP00000362299,ENSP00000363763,ENSP00000379098,ENSP00000386043,ENSP00000392423,ENSP00000398736,ENSP00000453872	AXIN1,CAMK2B,CYR61,ENG,EPHA2,EPHB2,FLT4,KDR,LTBP1,LTBP4,MAML1,MAP2K3,RELN,RNF111,TAB1,TGFBR2
GO:0007178	transmembrane receptor protein serine/threonine kinase signaling pathway	6	189	0.00041	ENSP00000216160,ENSP00000311905,ENSP00000351905,ENSP00000362299,ENSP00000386043,ENSP00000453872	ENG,LTBP1,LTBP4,RNF111,TAB1,TGFBR2
GO:0048585	negative regulation of response to stimulus	12	1483	0.00041	ENSP00000243077,ENSP00000262320,ENSP00000263388,ENSP00000351209,ENSP00000351905,ENSP00000362299,ENSP00000363763,ENSP00000368169,ENSP00000384018,ENSP00000386043,ENSP00000422591,ENSP00000424571	AXIN1,DVL1,ENG,EPHA2,EPHB2,FBN2,LRP1,LTBP1,NCOR2,NOTCH3,SLIT2,TGFBR2
GO:0048468	cell development	12	1493	0.000418	ENSP00000243077,ENSP00000262320,ENSP00000292599,ENSP00000351209,ENSP00000351905,ENSP00000357461,ENSP00000362299,ENSP00000363763,ENSP00000364163,ENSP00000368169,ENSP00000392423,ENSP00000422591	AXIN1,CHRNB2,DVL1,ENG,EPHA2,EPHB2,LRP1,MAML1,NOTCH4,RELN,SLIT2,TGFBR2
GO:0010628	positive regulation of gene expression	13	1826	0.000419	ENSP00000262320,ENSP00000263388,ENSP00000292599,ENSP00000311825,ENSP00000317128,ENSP00000345083,ENSP00000362299,ENSP00000363763,ENSP00000364163,ENSP00000368169,ENSP00000384018,ENSP00000398736,ENSP00000453872	AXIN1,CTBP2,CYR61,DVL1,ENG,EPHB2,MAML1,MAP2K3,NCOR2,NOTCH3,NOTCH4,PLXND1,RNF111
GO:0032270	positive regulation of cellular protein metabolic process	12	1496	0.000419	ENSP00000216160,ENSP00000243077,ENSP00000261937,ENSP00000262320,ENSP00000263923,ENSP00000345083,ENSP00000351905,ENSP00000362299,ENSP00000368169,ENSP00000392423,ENSP00000398736,ENSP00000453872	AXIN1,CYR61,DVL1,ENG,FLT4,KDR,LRP1,MAP2K3,RELN,RNF111,TAB1,TGFBR2
GO:0018108	peptidyl-tyrosine phosphorylation	6	195	0.000459	ENSP00000261937,ENSP00000263923,ENSP00000345083,ENSP00000351209,ENSP00000363763,ENSP00000392423	EPHA2,EPHB2,FLT4,KDR,MAP2K3,RELN
GO:0001934	positive regulation of protein phosphorylation	10	941	0.000466	ENSP00000216160,ENSP00000261937,ENSP00000262320,ENSP00000263923,ENSP00000345083,ENSP00000351905,ENSP00000362299,ENSP00000368169,ENSP00000392423,ENSP00000398736	AXIN1,CYR61,DVL1,ENG,FLT4,KDR,MAP2K3,RELN,TAB1,TGFBR2
GO:0044260	cellular macromolecule metabolic process	22	6413	0.000467	ENSP00000216160,ENSP00000243077,ENSP00000261937,ENSP00000262320,ENSP00000263388,ENSP00000263923,ENSP00000292599,ENSP00000311825,ENSP00000311905,ENSP00000345083,ENSP00000351209,ENSP00000351905,ENSP00000362299,ENSP00000363763,ENSP00000364163,ENSP00000368169,ENSP00000379098,ENSP00000384018,ENSP00000386043,ENSP00000392423,ENSP00000398736,ENSP00000453872	AXIN1,CAMK2B,CTBP2,CYR61,DVL1,ENG,EPHA2,EPHB2,FLT4,KDR,LRP1,LTBP1,LTBP4,MAML1,MAP2K3,NCOR2,NOTCH3,NOTCH4,RELN,RNF111,TAB1,TGFBR2
GO:0070848	response to growth factor	8	507	0.000509	ENSP00000216160,ENSP00000261937,ENSP00000263923,ENSP00000311905,ENSP00000345083,ENSP00000351209,ENSP00000351905,ENSP00000362299	ENG,EPHA2,FLT4,KDR,LTBP4,MAP2K3,TAB1,TGFBR2
GO:0010632	regulation of epithelial cell migration	6	209	0.000638	ENSP00000261937,ENSP00000263923,ENSP00000345083,ENSP00000351209,ENSP00000351905,ENSP00000422591	EPHA2,FLT4,KDR,MAP2K3,SLIT2,TGFBR2
GO:0030900	forebrain development	7	366	0.000848	ENSP00000243077,ENSP00000262320,ENSP00000263388,ENSP00000357461,ENSP00000363763,ENSP00000392423,ENSP00000422591	AXIN1,CHRNB2,EPHB2,LRP1,NOTCH3,RELN,SLIT2
GO:0007219	Notch signaling pathway	5	116	0.00091	ENSP00000263388,ENSP00000292599,ENSP00000317128,ENSP00000351905,ENSP00000364163	MAML1,NOTCH3,NOTCH4,PLXND1,TGFBR2
GO:0003007	heart morphogenesis	6	235	0.00115	ENSP00000216160,ENSP00000317128,ENSP00000351905,ENSP00000362299,ENSP00000398736,ENSP00000422591	CYR61,ENG,PLXND1,SLIT2,TAB1,TGFBR2
GO:0003231	cardiac ventricle development	5	125	0.00126	ENSP00000351905,ENSP00000362299,ENSP00000386043,ENSP00000398736,ENSP00000422591	CYR61,ENG,LTBP1,SLIT2,TGFBR2
GO:0048519	negative regulation of biological process	19	4953	0.00169	ENSP00000243077,ENSP00000261937,ENSP00000262320,ENSP00000263388,ENSP00000263923,ENSP00000311825,ENSP00000317128,ENSP00000351209,ENSP00000351905,ENSP00000357461,ENSP00000362299,ENSP00000363763,ENSP00000364163,ENSP00000368169,ENSP00000384018,ENSP00000386043,ENSP00000398736,ENSP00000422591,ENSP00000424571	AXIN1,CHRNB2,CTBP2,CYR61,DVL1,ENG,EPHA2,EPHB2,FBN2,FLT4,KDR,LRP1,LTBP1,NCOR2,NOTCH3,NOTCH4,PLXND1,SLIT2,TGFBR2
GO:0050794	regulation of cellular process	26	10484	0.00171	ENSP00000216160,ENSP00000243077,ENSP00000261937,ENSP00000262320,ENSP00000263388,ENSP00000263923,ENSP00000292599,ENSP00000311825,ENSP00000311905,ENSP00000317128,ENSP00000345083,ENSP00000351209,ENSP00000351905,ENSP00000357461,ENSP00000362299,ENSP00000363763,ENSP00000364163,ENSP00000368169,ENSP00000379098,ENSP00000384018,ENSP00000386043,ENSP00000392423,ENSP00000398736,ENSP00000422591,ENSP00000424571…	AXIN1,CAMK2B,CHRNB2,CTBP2,CYR61,DVL1,ENG,EPHA2,EPHB2,FBN2,FLT4,KDR,LRP1,LTBP1,LTBP4,MAML1,MAP2K3,NCOR2,NOTCH3,NOTCH4,PLXND1,RELN,RNF111,SLIT2,TAB1,TGFBR2
GO:0090288	negative regulation of cellular response to growth factor stimulus	5	137	0.00186	ENSP00000351905,ENSP00000362299,ENSP00000386043,ENSP00000422591,ENSP00000424571	ENG,FBN2,LTBP1,SLIT2,TGFBR2
GO:0010557	positive regulation of macromolecule biosynthetic process	12	1758	0.0019	ENSP00000262320,ENSP00000263388,ENSP00000263923,ENSP00000292599,ENSP00000311825,ENSP00000317128,ENSP00000345083,ENSP00000362299,ENSP00000364163,ENSP00000368169,ENSP00000398736,ENSP00000453872	AXIN1,CTBP2,CYR61,DVL1,ENG,KDR,MAML1,MAP2K3,NOTCH3,NOTCH4,PLXND1,RNF111
GO:0007417	central nervous system development	9	861	0.00203	ENSP00000243077,ENSP00000262320,ENSP00000263388,ENSP00000351905,ENSP00000357461,ENSP00000362299,ENSP00000363763,ENSP00000392423,ENSP00000422591	AXIN1,CHRNB2,ENG,EPHB2,LRP1,NOTCH3,RELN,SLIT2,TGFBR2
GO:0010769	regulation of cell morphogenesis involved in differentiation	6	263	0.00203	ENSP00000317128,ENSP00000357461,ENSP00000363763,ENSP00000379098,ENSP00000392423,ENSP00000422591	CAMK2B,CHRNB2,EPHB2,PLXND1,RELN,SLIT2
GO:0045893	positive regulation of transcription, DNA-templated	11	1435	0.00203	ENSP00000262320,ENSP00000263388,ENSP00000292599,ENSP00000311825,ENSP00000317128,ENSP00000345083,ENSP00000362299,ENSP00000364163,ENSP00000368169,ENSP00000398736,ENSP00000453872	AXIN1,CTBP2,CYR61,DVL1,ENG,MAML1,MAP2K3,NOTCH3,NOTCH4,PLXND1,RNF111
GO:0048523	negative regulation of cellular process	18	4454	0.00203	ENSP00000243077,ENSP00000261937,ENSP00000262320,ENSP00000263388,ENSP00000263923,ENSP00000311825,ENSP00000317128,ENSP00000351209,ENSP00000351905,ENSP00000362299,ENSP00000363763,ENSP00000364163,ENSP00000368169,ENSP00000384018,ENSP00000386043,ENSP00000398736,ENSP00000422591,ENSP00000424571	AXIN1,CTBP2,CYR61,DVL1,ENG,EPHA2,EPHB2,FBN2,FLT4,KDR,LRP1,LTBP1,NCOR2,NOTCH3,NOTCH4,PLXND1,SLIT2,TGFBR2
GO:0050896	response to stimulus	23	7824	0.00243	ENSP00000216160,ENSP00000243077,ENSP00000261937,ENSP00000262320,ENSP00000263388,ENSP00000263923,ENSP00000292599,ENSP00000311905,ENSP00000317128,ENSP00000345083,ENSP00000351209,ENSP00000351905,ENSP00000357461,ENSP00000362299,ENSP00000363763,ENSP00000364163,ENSP00000368169,ENSP00000379098,ENSP00000386043,ENSP00000392423,ENSP00000398736,ENSP00000422591,ENSP00000453872	AXIN1,CAMK2B,CHRNB2,CYR61,DVL1,ENG,EPHA2,EPHB2,FLT4,KDR,LRP1,LTBP1,LTBP4,MAML1,MAP2K3,NOTCH3,NOTCH4,PLXND1,RELN,RNF111,SLIT2,TAB1,TGFBR2
GO:0009790	embryo development	9	890	0.00256	ENSP00000216160,ENSP00000262320,ENSP00000263923,ENSP00000351905,ENSP00000362299,ENSP00000363763,ENSP00000368169,ENSP00000398736,ENSP00000424571	AXIN1,CYR61,DVL1,ENG,EPHB2,FBN2,KDR,TAB1,TGFBR2
GO:0007420	brain development	8	650	0.00259	ENSP00000243077,ENSP00000262320,ENSP00000263388,ENSP00000351905,ENSP00000357461,ENSP00000363763,ENSP00000392423,ENSP00000422591	AXIN1,CHRNB2,EPHB2,LRP1,NOTCH3,RELN,SLIT2,TGFBR2
GO:0010594	regulation of endothelial cell migration	5	150	0.00267	ENSP00000261937,ENSP00000263923,ENSP00000345083,ENSP00000351209,ENSP00000422591	EPHA2,FLT4,KDR,MAP2K3,SLIT2
GO:0048562	embryonic organ morphogenesis	6	279	0.00268	ENSP00000262320,ENSP00000351905,ENSP00000362299,ENSP00000363763,ENSP00000368169,ENSP00000424571	AXIN1,DVL1,ENG,EPHB2,FBN2,TGFBR2
GO:0050790	regulation of catalytic activity	13	2249	0.00334	ENSP00000216160,ENSP00000243077,ENSP00000262320,ENSP00000317128,ENSP00000345083,ENSP00000351209,ENSP00000351905,ENSP00000362299,ENSP00000363763,ENSP00000368169,ENSP00000392423,ENSP00000398736,ENSP00000422591	AXIN1,CYR61,DVL1,ENG,EPHA2,EPHB2,LRP1,MAP2K3,PLXND1,RELN,SLIT2,TAB1,TGFBR2
GO:0003281	ventricular septum development	4	70	0.00384	ENSP00000351905,ENSP00000386043,ENSP00000398736,ENSP00000422591	CYR61,LTBP1,SLIT2,TGFBR2
GO:0030512	negative regulation of transforming growth factor beta receptor signaling pathway	4	70	0.00384	ENSP00000351905,ENSP00000362299,ENSP00000386043,ENSP00000424571	ENG,FBN2,LTBP1,TGFBR2
GO:0071363	cellular response to growth factor stimulus	7	477	0.00384	ENSP00000216160,ENSP00000261937,ENSP00000263923,ENSP00000311905,ENSP00000345083,ENSP00000351905,ENSP00000362299	ENG,FLT4,KDR,LTBP4,MAP2K3,TAB1,TGFBR2
GO:0006935	chemotaxis	7	491	0.00452	ENSP00000351209,ENSP00000362299,ENSP00000363763,ENSP00000368169,ENSP00000392423,ENSP00000398736,ENSP00000422591	CYR61,DVL1,ENG,EPHA2,EPHB2,RELN,SLIT2
GO:0019538	protein metabolic process	17	4194	0.00454	ENSP00000216160,ENSP00000243077,ENSP00000261937,ENSP00000262320,ENSP00000263923,ENSP00000292599,ENSP00000311905,ENSP00000345083,ENSP00000351209,ENSP00000351905,ENSP00000362299,ENSP00000363763,ENSP00000379098,ENSP00000386043,ENSP00000392423,ENSP00000398736,ENSP00000453872	AXIN1,CAMK2B,CYR61,ENG,EPHA2,EPHB2,FLT4,KDR,LRP1,LTBP1,LTBP4,MAML1,MAP2K3,RELN,RNF111,TAB1,TGFBR2
GO:0043408	regulation of MAPK cascade	8	712	0.00454	ENSP00000216160,ENSP00000261937,ENSP00000262320,ENSP00000263923,ENSP00000345083,ENSP00000351209,ENSP00000363763,ENSP00000398736	AXIN1,CYR61,EPHA2,EPHB2,FLT4,KDR,MAP2K3,TAB1
GO:0060411	cardiac septum morphogenesis	4	74	0.00454	ENSP00000351905,ENSP00000362299,ENSP00000398736,ENSP00000422591	CYR61,ENG,SLIT2,TGFBR2
GO:0000904	cell morphogenesis involved in differentiation	7	498	0.00479	ENSP00000351209,ENSP00000357461,ENSP00000363763,ENSP00000364163,ENSP00000368169,ENSP00000392423,ENSP00000422591	CHRNB2,DVL1,EPHA2,EPHB2,NOTCH4,RELN,SLIT2
GO:0051254	positive regulation of RNA metabolic process	11	1596	0.00479	ENSP00000262320,ENSP00000263388,ENSP00000292599,ENSP00000311825,ENSP00000317128,ENSP00000345083,ENSP00000362299,ENSP00000364163,ENSP00000368169,ENSP00000398736,ENSP00000453872	AXIN1,CTBP2,CYR61,DVL1,ENG,MAML1,MAP2K3,NOTCH3,NOTCH4,PLXND1,RNF111
GO:0040017	positive regulation of locomotion	7	503	0.00504	ENSP00000261937,ENSP00000263923,ENSP00000345083,ENSP00000351905,ENSP00000392423,ENSP00000398736,ENSP00000422591	CYR61,FLT4,KDR,MAP2K3,RELN,SLIT2,TGFBR2
GO:0009888	tissue development	11	1626	0.00566	ENSP00000262320,ENSP00000263923,ENSP00000292599,ENSP00000317128,ENSP00000351209,ENSP00000351905,ENSP00000362299,ENSP00000364163,ENSP00000368169,ENSP00000398736,ENSP00000422591	AXIN1,CYR61,DVL1,ENG,EPHA2,KDR,MAML1,NOTCH4,PLXND1,SLIT2,TGFBR2
GO:0021952	central nervous system projection neuron axonogenesis	3	24	0.00747	ENSP00000357461,ENSP00000363763,ENSP00000422591	CHRNB2,EPHB2,SLIT2
GO:0007179	transforming growth factor beta receptor signaling pathway	4	88	0.00817	ENSP00000216160,ENSP00000311905,ENSP00000351905,ENSP00000362299	ENG,LTBP4,TAB1,TGFBR2
GO:0048598	embryonic morphogenesis	7	545	0.00817	ENSP00000262320,ENSP00000351905,ENSP00000362299,ENSP00000363763,ENSP00000368169,ENSP00000398736,ENSP00000424571	AXIN1,CYR61,DVL1,ENG,EPHB2,FBN2,TGFBR2
GO:0060429	epithelium development	9	1055	0.00839	ENSP00000263923,ENSP00000317128,ENSP00000351209,ENSP00000351905,ENSP00000362299,ENSP00000364163,ENSP00000368169,ENSP00000398736,ENSP00000422591	CYR61,DVL1,ENG,EPHA2,KDR,NOTCH4,PLXND1,SLIT2,TGFBR2
GO:0045859	regulation of protein kinase activity	8	788	0.00871	ENSP00000216160,ENSP00000262320,ENSP00000345083,ENSP00000351905,ENSP00000363763,ENSP00000368169,ENSP00000392423,ENSP00000398736	AXIN1,CYR61,DVL1,EPHB2,MAP2K3,RELN,TAB1,TGFBR2
GO:0010468	regulation of gene expression	17	4533	12	ENSP00000216160,ENSP00000262320,ENSP00000263388,ENSP00000263923,ENSP00000292599,ENSP00000311825,ENSP00000317128,ENSP00000345083,ENSP00000351905,ENSP00000362299,ENSP00000363763,ENSP00000364163,ENSP00000368169,ENSP00000384018,ENSP00000392423,ENSP00000398736,ENSP00000453872	AXIN1,CTBP2,CYR61,DVL1,ENG,EPHB2,KDR,MAML1,MAP2K3,NCOR2,NOTCH3,NOTCH4,PLXND1,RELN,RNF111,TAB1,TGFBR2
GO:0048699	generation of neurons	10	1422	12	ENSP00000243077,ENSP00000262320,ENSP00000263388,ENSP00000317128,ENSP00000357461,ENSP00000363763,ENSP00000368169,ENSP00000379098,ENSP00000392423,ENSP00000422591	AXIN1,CAMK2B,CHRNB2,DVL1,EPHB2,LRP1,NOTCH3,PLXND1,RELN,SLIT2
GO:1902531	regulation of intracellular signal transduction	11	1764	12	ENSP00000216160,ENSP00000261937,ENSP00000262320,ENSP00000263923,ENSP00000345083,ENSP00000351209,ENSP00000362299,ENSP00000363763,ENSP00000392423,ENSP00000398736,ENSP00000422591	AXIN1,CYR61,ENG,EPHA2,EPHB2,FLT4,KDR,MAP2K3,RELN,SLIT2,TAB1
GO:0018193	peptidyl-amino acid modification	8	842	14	ENSP00000261937,ENSP00000263923,ENSP00000345083,ENSP00000351209,ENSP00000351905,ENSP00000363763,ENSP00000379098,ENSP00000392423	CAMK2B,EPHA2,EPHB2,FLT4,KDR,MAP2K3,RELN,TGFBR2
GO:0007399	nervous system development	12	2206	15	ENSP00000243077,ENSP00000262320,ENSP00000263388,ENSP00000317128,ENSP00000351905,ENSP00000357461,ENSP00000362299,ENSP00000363763,ENSP00000368169,ENSP00000379098,ENSP00000392423,ENSP00000422591	AXIN1,CAMK2B,CHRNB2,DVL1,ENG,EPHB2,LRP1,NOTCH3,PLXND1,RELN,SLIT2,TGFBR2
GO:0040011	locomotion	9	1144	15	ENSP00000263923,ENSP00000317128,ENSP00000351209,ENSP00000362299,ENSP00000363763,ENSP00000368169,ENSP00000392423,ENSP00000398736,ENSP00000422591	CYR61,DVL1,ENG,EPHA2,EPHB2,KDR,PLXND1,RELN,SLIT2
GO:0035583	sequestering of TGFbeta in extracellular matrix	2	3	18	ENSP00000386043,ENSP00000424571	FBN2,LTBP1
GO:0035924	cellular response to vascular endothelial growth factor stimulus	3	36	20	ENSP00000261937,ENSP00000263923,ENSP00000345083	FLT4,KDR,MAP2K3
GO:0042221	response to chemical	16	4153	20	ENSP00000216160,ENSP00000243077,ENSP00000261937,ENSP00000263923,ENSP00000311905,ENSP00000345083,ENSP00000351209,ENSP00000351905,ENSP00000357461,ENSP00000362299,ENSP00000363763,ENSP00000368169,ENSP00000379098,ENSP00000392423,ENSP00000398736,ENSP00000422591	CAMK2B,CHRNB2,CYR61,DVL1,ENG,EPHA2,EPHB2,FLT4,KDR,LRP1,LTBP4,MAP2K3,RELN,SLIT2,TAB1,TGFBR2
GO:0050769	positive regulation of neurogenesis	6	425	21	ENSP00000317128,ENSP00000363763,ENSP00000368169,ENSP00000379098,ENSP00000392423,ENSP00000422591	CAMK2B,DVL1,EPHB2,PLXND1,RELN,SLIT2
GO:0090596	sensory organ morphogenesis	5	248	21	ENSP00000262320,ENSP00000351209,ENSP00000363763,ENSP00000368169,ENSP00000424571	AXIN1,DVL1,EPHA2,EPHB2,FBN2
GO:0010976	positive regulation of neuron projection development	5	251	22	ENSP00000317128,ENSP00000368169,ENSP00000379098,ENSP00000392423,ENSP00000422591	CAMK2B,DVL1,PLXND1,RELN,SLIT2
GO:0051128	regulation of cellular component organization	12	2306	22	ENSP00000243077,ENSP00000263923,ENSP00000311905,ENSP00000317128,ENSP00000351209,ENSP00000357461,ENSP00000363763,ENSP00000368169,ENSP00000379098,ENSP00000392423,ENSP00000398736,ENSP00000422591	CAMK2B,CHRNB2,CYR61,DVL1,EPHA2,EPHB2,KDR,LRP1,LTBP4,PLXND1,RELN,SLIT2
GO:0050806	positive regulation of synaptic transmission	4	126	28	ENSP00000357461,ENSP00000363763,ENSP00000368169,ENSP00000392423	CHRNB2,DVL1,EPHB2,RELN
GO:0030335	positive regulation of cell migration	6	452	29	ENSP00000261937,ENSP00000263923,ENSP00000345083,ENSP00000351905,ENSP00000392423,ENSP00000398736	CYR61,FLT4,KDR,MAP2K3,RELN,TGFBR2
GO:0070372	regulation of ERK1 and ERK2 cascade	5	274	33	ENSP00000261937,ENSP00000263923,ENSP00000351209,ENSP00000363763,ENSP00000398736	CYR61,EPHA2,EPHB2,FLT4,KDR
GO:0045765	regulation of angiogenesis	5	277	34	ENSP00000263923,ENSP00000317128,ENSP00000351209,ENSP00000351905,ENSP00000362299	ENG,EPHA2,KDR,PLXND1,TGFBR2
GO:0065009	regulation of molecular function	14	3322	34	ENSP00000216160,ENSP00000243077,ENSP00000262320,ENSP00000317128,ENSP00000345083,ENSP00000351209,ENSP00000351905,ENSP00000362299,ENSP00000363763,ENSP00000368169,ENSP00000379098,ENSP00000392423,ENSP00000398736,ENSP00000422591	AXIN1,CAMK2B,CYR61,DVL1,ENG,EPHA2,EPHB2,LRP1,MAP2K3,PLXND1,RELN,SLIT2,TAB1,TGFBR2
GO:0010634	positive regulation of epithelial cell migration	4	136	35	ENSP00000261937,ENSP00000263923,ENSP00000345083,ENSP00000351905	FLT4,KDR,MAP2K3,TGFBR2
GO:0010770	positive regulation of cell morphogenesis involved in differentiation	4	136	35	ENSP00000317128,ENSP00000379098,ENSP00000392423,ENSP00000422591	CAMK2B,PLXND1,RELN,SLIT2
GO:0060976	coronary vasculature development	3	45	35	ENSP00000216160,ENSP00000317128,ENSP00000386043	LTBP1,PLXND1,TAB1
GO:1905007	positive regulation of epithelial to mesenchymal transition involved in endocardial cushion formation	2	5	35	ENSP00000351905,ENSP00000362299	ENG,TGFBR2
GO:0002040	sprouting angiogenesis	3	46	37	ENSP00000261937,ENSP00000263923,ENSP00000422591	FLT4,KDR,SLIT2
GO:0003179	heart valve morphogenesis	3	46	37	ENSP00000351905,ENSP00000398736,ENSP00000422591	CYR61,SLIT2,TGFBR2
GO:0006807	nitrogen compound metabolic process	22	8349	39	ENSP00000216160,ENSP00000243077,ENSP00000261937,ENSP00000262320,ENSP00000263388,ENSP00000263923,ENSP00000292599,ENSP00000311825,ENSP00000311905,ENSP00000345083,ENSP00000351209,ENSP00000351905,ENSP00000362299,ENSP00000363763,ENSP00000364163,ENSP00000368169,ENSP00000379098,ENSP00000384018,ENSP00000386043,ENSP00000392423,ENSP00000398736,ENSP00000453872	AXIN1,CAMK2B,CTBP2,CYR61,DVL1,ENG,EPHA2,EPHB2,FLT4,KDR,LRP1,LTBP1,LTBP4,MAML1,MAP2K3,NCOR2,NOTCH3,NOTCH4,RELN,RNF111,TAB1,TGFBR2
GO:0048592	eye morphogenesis	4	145	42	ENSP00000262320,ENSP00000351209,ENSP00000363763,ENSP00000424571	AXIN1,EPHA2,EPHB2,FBN2
GO:0021631	optic nerve morphogenesis	2	6	44	ENSP00000357461,ENSP00000363763	CHRNB2,EPHB2
GO:0006928	movement of cell or subcellular component	9	1355	47	ENSP00000263923,ENSP00000317128,ENSP00000351209,ENSP00000362299,ENSP00000363763,ENSP00000368169,ENSP00000392423,ENSP00000398736,ENSP00000422591	CYR61,DVL1,ENG,EPHA2,EPHB2,KDR,PLXND1,RELN,SLIT2
GO:0044093	positive regulation of molecular function	10	1713	47	ENSP00000216160,ENSP00000243077,ENSP00000262320,ENSP00000317128,ENSP00000345083,ENSP00000351209,ENSP00000351905,ENSP00000363763,ENSP00000392423,ENSP00000398736	AXIN1,CYR61,EPHA2,EPHB2,LRP1,MAP2K3,PLXND1,RELN,TAB1,TGFBR2
GO:1903078	positive regulation of protein localization to plasma membrane	3	53	51	ENSP00000243077,ENSP00000351209,ENSP00000363763	EPHA2,EPHB2,LRP1
GO:0007423	sensory organ development	6	515	52	ENSP00000262320,ENSP00000351209,ENSP00000351905,ENSP00000363763,ENSP00000368169,ENSP00000424571	AXIN1,DVL1,EPHA2,EPHB2,FBN2,TGFBR2
GO:0045860	positive regulation of protein kinase activity	6	517	53	ENSP00000216160,ENSP00000262320,ENSP00000345083,ENSP00000351905,ENSP00000392423,ENSP00000398736	AXIN1,CYR61,MAP2K3,RELN,TAB1,TGFBR2
GO:0099173	postsynapse organization	3	54	53	ENSP00000363763,ENSP00000368169,ENSP00000392423	DVL1,EPHB2,RELN
GO:0050804	modulation of chemical synaptic transmission	5	316	55	ENSP00000357461,ENSP00000363763,ENSP00000368169,ENSP00000379098,ENSP00000392423	CAMK2B,CHRNB2,DVL1,EPHB2,RELN
GO:0050807	regulation of synapse organization	4	161	58	ENSP00000357461,ENSP00000363763,ENSP00000379098,ENSP00000392423	CAMK2B,CHRNB2,EPHB2,RELN
GO:0000165	MAPK cascade	5	323	60	ENSP00000216160,ENSP00000262320,ENSP00000263923,ENSP00000345083,ENSP00000379098	AXIN1,CAMK2B,KDR,MAP2K3,TAB1
GO:0021800	cerebral cortex tangential migration	2	8	64	ENSP00000392423,ENSP00000422591	RELN,SLIT2
GO:0048844	artery morphogenesis	3	59	65	ENSP00000243077,ENSP00000263388,ENSP00000362299	ENG,LRP1,NOTCH3
GO:0021953	central nervous system neuron differentiation	4	169	68	ENSP00000262320,ENSP00000357461,ENSP00000363763,ENSP00000422591	AXIN1,CHRNB2,EPHB2,SLIT2
GO:0045944	positive regulation of transcription by RNA polymerase II	8	1104	68	ENSP00000263388,ENSP00000292599,ENSP00000311825,ENSP00000317128,ENSP00000362299,ENSP00000364163,ENSP00000398736,ENSP00000453872	CTBP2,CYR61,ENG,MAML1,NOTCH3,NOTCH4,PLXND1,RNF111
GO:0016477	cell migration	7	812	70	ENSP00000263923,ENSP00000317128,ENSP00000351209,ENSP00000362299,ENSP00000392423,ENSP00000398736,ENSP00000422591	CYR61,ENG,EPHA2,KDR,PLXND1,RELN,SLIT2
GO:0043542	endothelial cell migration	3	61	70	ENSP00000263923,ENSP00000317128,ENSP00000422591	KDR,PLXND1,SLIT2
GO:0071310	cellular response to organic substance	11	2219	70	ENSP00000216160,ENSP00000243077,ENSP00000261937,ENSP00000263923,ENSP00000311905,ENSP00000345083,ENSP00000351905,ENSP00000357461,ENSP00000362299,ENSP00000379098,ENSP00000422591	CAMK2B,CHRNB2,ENG,FLT4,KDR,LRP1,LTBP4,MAP2K3,SLIT2,TAB1,TGFBR2
GO:0001654	eye development	5	339	71	ENSP00000262320,ENSP00000351209,ENSP00000351905,ENSP00000363763,ENSP00000424571	AXIN1,EPHA2,EPHB2,FBN2,TGFBR2
GO:0010556	regulation of macromolecule biosynthetic process	15	4143	72	ENSP00000216160,ENSP00000262320,ENSP00000263388,ENSP00000263923,ENSP00000292599,ENSP00000311825,ENSP00000317128,ENSP00000345083,ENSP00000362299,ENSP00000364163,ENSP00000368169,ENSP00000384018,ENSP00000392423,ENSP00000398736,ENSP00000453872	AXIN1,CTBP2,CYR61,DVL1,ENG,KDR,MAML1,MAP2K3,NCOR2,NOTCH3,NOTCH4,PLXND1,RELN,RNF111,TAB1
GO:0070887	cellular response to chemical stimulus	12	2672	73	ENSP00000216160,ENSP00000243077,ENSP00000261937,ENSP00000263923,ENSP00000311905,ENSP00000345083,ENSP00000351209,ENSP00000351905,ENSP00000357461,ENSP00000362299,ENSP00000379098,ENSP00000422591	CAMK2B,CHRNB2,ENG,EPHA2,FLT4,KDR,LRP1,LTBP4,MAP2K3,SLIT2,TAB1,TGFBR2
GO:0090129	positive regulation of synapse maturation	2	9	73	ENSP00000379098,ENSP00000392423	CAMK2B,RELN
GO:0051130	positive regulation of cellular component organization	8	1128	74	ENSP00000243077,ENSP00000263923,ENSP00000317128,ENSP00000363763,ENSP00000368169,ENSP00000379098,ENSP00000392423,ENSP00000422591	CAMK2B,DVL1,EPHB2,KDR,LRP1,PLXND1,RELN,SLIT2
GO:0007409	axonogenesis	5	346	75	ENSP00000357461,ENSP00000363763,ENSP00000368169,ENSP00000392423,ENSP00000422591	CHRNB2,DVL1,EPHB2,RELN,SLIT2
GO:0001570	vasculogenesis	3	65	78	ENSP00000263923,ENSP00000351905,ENSP00000362299	ENG,KDR,TGFBR2
GO:0006355	regulation of transcription, DNA-templated	14	3661	78	ENSP00000216160,ENSP00000262320,ENSP00000263388,ENSP00000292599,ENSP00000311825,ENSP00000317128,ENSP00000345083,ENSP00000362299,ENSP00000364163,ENSP00000368169,ENSP00000384018,ENSP00000392423,ENSP00000398736,ENSP00000453872	AXIN1,CTBP2,CYR61,DVL1,ENG,MAML1,MAP2K3,NCOR2,NOTCH3,NOTCH4,PLXND1,RELN,RNF111,TAB1
GO:0044238	primary metabolic process	22	8808	82	ENSP00000216160,ENSP00000243077,ENSP00000261937,ENSP00000262320,ENSP00000263388,ENSP00000263923,ENSP00000292599,ENSP00000311825,ENSP00000311905,ENSP00000345083,ENSP00000351209,ENSP00000351905,ENSP00000362299,ENSP00000363763,ENSP00000364163,ENSP00000368169,ENSP00000379098,ENSP00000384018,ENSP00000386043,ENSP00000392423,ENSP00000398736,ENSP00000453872	AXIN1,CAMK2B,CTBP2,CYR61,DVL1,ENG,EPHA2,EPHB2,FLT4,KDR,LRP1,LTBP1,LTBP4,MAML1,MAP2K3,NCOR2,NOTCH3,NOTCH4,RELN,RNF111,TAB1,TGFBR2
GO:0060541	respiratory system development	4	188	91	ENSP00000216160,ENSP00000261937,ENSP00000262320,ENSP00000351905	AXIN1,FLT4,TAB1,TGFBR2
GO:0050808	synapse organization	4	189	93	ENSP00000317128,ENSP00000363763,ENSP00000368169,ENSP00000392423	DVL1,EPHB2,PLXND1,RELN
GO:0003151	outflow tract morphogenesis	3	71	97	ENSP00000317128,ENSP00000351905,ENSP00000362299	ENG,PLXND1,TGFBR2
GO:0006950	response to stress	13	3267	10	ENSP00000216160,ENSP00000243077,ENSP00000262320,ENSP00000345083,ENSP00000351209,ENSP00000351905,ENSP00000357461,ENSP00000362299,ENSP00000364163,ENSP00000379098,ENSP00000392423,ENSP00000398736,ENSP00000453872	AXIN1,CAMK2B,CHRNB2,CYR61,ENG,EPHA2,LRP1,MAP2K3,NOTCH4,RELN,RNF111,TAB1,TGFBR2
GO:0010033	response to organic substance	12	2815	11	ENSP00000216160,ENSP00000243077,ENSP00000261937,ENSP00000263923,ENSP00000311905,ENSP00000345083,ENSP00000351209,ENSP00000351905,ENSP00000357461,ENSP00000362299,ENSP00000379098,ENSP00000422591	CAMK2B,CHRNB2,ENG,EPHA2,FLT4,KDR,LRP1,LTBP4,MAP2K3,SLIT2,TAB1,TGFBR2
GO:1900451	positive regulation of glutamate receptor signaling pathway	2	12	11	ENSP00000363763,ENSP00000392423	EPHB2,RELN
GO:0030155	regulation of cell adhesion	6	623	12	ENSP00000263923,ENSP00000317128,ENSP00000351209,ENSP00000351905,ENSP00000362299,ENSP00000398736	CYR61,ENG,EPHA2,KDR,PLXND1,TGFBR2
GO:0045665	negative regulation of neuron differentiation	4	205	12	ENSP00000243077,ENSP00000263388,ENSP00000363763,ENSP00000422591	EPHB2,LRP1,NOTCH3,SLIT2
GO:0048814	regulation of dendrite morphogenesis	3	77	12	ENSP00000357461,ENSP00000379098,ENSP00000392423	CAMK2B,CHRNB2,RELN
GO:0051093	negative regulation of developmental process	7	910	12	ENSP00000243077,ENSP00000262320,ENSP00000263388,ENSP00000351905,ENSP00000363763,ENSP00000364163,ENSP00000422591	AXIN1,EPHB2,LRP1,NOTCH3,NOTCH4,SLIT2,TGFBR2
GO:0007389	pattern specification process	5	409	14	ENSP00000262320,ENSP00000351905,ENSP00000362299,ENSP00000392423,ENSP00000453872	AXIN1,ENG,RELN,RNF111,TGFBR2
GO:0030182	neuron differentiation	7	940	14	ENSP00000262320,ENSP00000263388,ENSP00000357461,ENSP00000363763,ENSP00000368169,ENSP00000392423,ENSP00000422591	AXIN1,CHRNB2,DVL1,EPHB2,NOTCH3,RELN,SLIT2
GO:0051252	regulation of RNA metabolic process	14	3890	14	ENSP00000216160,ENSP00000262320,ENSP00000263388,ENSP00000292599,ENSP00000311825,ENSP00000317128,ENSP00000345083,ENSP00000362299,ENSP00000364163,ENSP00000368169,ENSP00000384018,ENSP00000392423,ENSP00000398736,ENSP00000453872	AXIN1,CTBP2,CYR61,DVL1,ENG,MAML1,MAP2K3,NCOR2,NOTCH3,NOTCH4,PLXND1,RELN,RNF111,TAB1
GO:0003158	endothelium development	3	86	15	ENSP00000263923,ENSP00000362299,ENSP00000364163	ENG,KDR,NOTCH4
GO:0007411	axon guidance	4	220	15	ENSP00000363763,ENSP00000368169,ENSP00000392423,ENSP00000422591	DVL1,EPHB2,RELN,SLIT2
GO:0048588	developmental cell growth	3	85	15	ENSP00000351905,ENSP00000368169,ENSP00000422591	DVL1,SLIT2,TGFBR2
GO:0043535	regulation of blood vessel endothelial cell migration	3	88	16	ENSP00000263923,ENSP00000345083,ENSP00000351209	EPHA2,KDR,MAP2K3
GO:1902533	positive regulation of intracellular signal transduction	7	959	16	ENSP00000216160,ENSP00000261937,ENSP00000262320,ENSP00000263923,ENSP00000345083,ENSP00000362299,ENSP00000392423	AXIN1,ENG,FLT4,KDR,MAP2K3,RELN,TAB1
GO:0016358	dendrite development	3	90	17	ENSP00000363763,ENSP00000368169,ENSP00000392423	DVL1,EPHB2,RELN
GO:0038084	vascular endothelial growth factor signaling pathway	2	16	17	ENSP00000261937,ENSP00000263923	FLT4,KDR
GO:0060997	dendritic spine morphogenesis	2	16	17	ENSP00000363763,ENSP00000368169	DVL1,EPHB2
GO:0045596	negative regulation of cell differentiation	6	683	18	ENSP00000243077,ENSP00000262320,ENSP00000263388,ENSP00000363763,ENSP00000364163,ENSP00000422591	AXIN1,EPHB2,LRP1,NOTCH3,NOTCH4,SLIT2
GO:0002042	cell migration involved in sprouting angiogenesis	2	17	19	ENSP00000263923,ENSP00000422591	KDR,SLIT2
GO:0021537	telencephalon development	4	237	19	ENSP00000243077,ENSP00000363763,ENSP00000392423,ENSP00000422591	EPHB2,LRP1,RELN,SLIT2
GO:0022612	gland morphogenesis	3	94	19	ENSP00000317128,ENSP00000351209,ENSP00000351905	EPHA2,PLXND1,TGFBR2
GO:0031290	retinal ganglion cell axon guidance	2	17	19	ENSP00000363763,ENSP00000422591	EPHB2,SLIT2
GO:0061003	positive regulation of dendritic spine morphogenesis	2	17	19	ENSP00000379098,ENSP00000392423	CAMK2B,RELN
GO:0010595	positive regulation of endothelial cell migration	3	96	20	ENSP00000261937,ENSP00000263923,ENSP00000345083	FLT4,KDR,MAP2K3
GO:0001501	skeletal system development	5	457	22	ENSP00000262320,ENSP00000351905,ENSP00000362299,ENSP00000398736,ENSP00000424571	AXIN1,CYR61,ENG,FBN2,TGFBR2
GO:1900273	positive regulation of long-term synaptic potentiation	2	19	22	ENSP00000363763,ENSP00000392423	EPHB2,RELN
GO:0090100	positive regulation of transmembrane receptor protein serine/threonine kinase signaling pathway	3	102	23	ENSP00000362299,ENSP00000398736,ENSP00000453872	CYR61,ENG,RNF111
GO:0035162	embryonic hemopoiesis	2	20	24	ENSP00000263923,ENSP00000351905	KDR,TGFBR2
GO:2000310	regulation of NMDA receptor activity	2	20	24	ENSP00000363763,ENSP00000392423	EPHB2,RELN
GO:0051403	stress-activated MAPK cascade	3	107	26	ENSP00000216160,ENSP00000262320,ENSP00000345083	AXIN1,MAP2K3,TAB1
GO:1904886	beta-catenin destruction complex disassembly	2	21	26	ENSP00000262320,ENSP00000368169	AXIN1,DVL1
GO:0021987	cerebral cortex development	3	109	27	ENSP00000243077,ENSP00000392423,ENSP00000422591	LRP1,RELN,SLIT2
GO:0003181	atrioventricular valve morphogenesis	2	22	28	ENSP00000351905,ENSP00000398736	CYR61,TGFBR2
GO:0014912	negative regulation of smooth muscle cell migration	2	22	28	ENSP00000243077,ENSP00000422591	LRP1,SLIT2
GO:1902742	apoptotic process involved in development	2	22	28	ENSP00000398736,ENSP00000422591	CYR61,SLIT2
GO:0060560	developmental growth involved in morphogenesis	3	112	29	ENSP00000351905,ENSP00000368169,ENSP00000422591	DVL1,SLIT2,TGFBR2
GO:0007368	determination of left/right symmetry	3	115	31	ENSP00000262320,ENSP00000351905,ENSP00000362299	AXIN1,ENG,TGFBR2
GO:0001941	postsynaptic membrane organization	2	24	32	ENSP00000368169,ENSP00000392423	DVL1,RELN
GO:0048169	regulation of long-term neuronal synaptic plasticity	2	24	32	ENSP00000363763,ENSP00000379098	CAMK2B,EPHB2
GO:0043410	positive regulation of MAPK cascade	5	512	33	ENSP00000216160,ENSP00000261937,ENSP00000262320,ENSP00000263923,ENSP00000345083	AXIN1,FLT4,KDR,MAP2K3,TAB1
GO:0071495	cellular response to endogenous stimulus	7	1106	33	ENSP00000216160,ENSP00000243077,ENSP00000311905,ENSP00000351905,ENSP00000357461,ENSP00000362299,ENSP00000422591	CHRNB2,ENG,LRP1,LTBP4,SLIT2,TAB1,TGFBR2
GO:0001936	regulation of endothelial cell proliferation	3	122	35	ENSP00000261937,ENSP00000263923,ENSP00000362299	ENG,FLT4,KDR
GO:0030879	mammary gland development	3	123	36	ENSP00000351209,ENSP00000351905,ENSP00000364163	EPHA2,NOTCH4,TGFBR2
GO:0043010	camera-type eye development	4	292	36	ENSP00000351209,ENSP00000351905,ENSP00000363763,ENSP00000424571	EPHA2,EPHB2,FBN2,TGFBR2
GO:2000463	positive regulation of excitatory postsynaptic potential	2	26	36	ENSP00000368169,ENSP00000392423	DVL1,RELN
GO:0030198	extracellular matrix organization	4	296	37	ENSP00000263923,ENSP00000362299,ENSP00000398736,ENSP00000424571	CYR61,ENG,FBN2,KDR
GO:0003148	outflow tract septum morphogenesis	2	27	38	ENSP00000351905,ENSP00000362299	ENG,TGFBR2
GO:0035909	aorta morphogenesis	2	28	40	ENSP00000243077,ENSP00000362299	ENG,LRP1
GO:0043009	chordate embryonic development	5	550	44	ENSP00000216160,ENSP00000262320,ENSP00000351905,ENSP00000368169,ENSP00000398736	AXIN1,CYR61,DVL1,TAB1,TGFBR2
GO:0010591	regulation of lamellipodium assembly	2	30	45	ENSP00000351209,ENSP00000422591	EPHA2,SLIT2
GO:0007612	learning	3	137	46	ENSP00000357461,ENSP00000363763,ENSP00000392423	CHRNB2,EPHB2,RELN
GO:0010977	negative regulation of neuron projection development	3	136	46	ENSP00000243077,ENSP00000363763,ENSP00000422591	EPHB2,LRP1,SLIT2
GO:0055001	muscle cell development	3	137	46	ENSP00000262320,ENSP00000292599,ENSP00000362299	AXIN1,ENG,MAML1
GO:0003209	cardiac atrium morphogenesis	2	31	47	ENSP00000362299,ENSP00000398736	CYR61,ENG
GO:0003203	endocardial cushion morphogenesis	2	32	50	ENSP00000351905,ENSP00000362299	ENG,TGFBR2
GO:0030513	positive regulation of BMP signaling pathway	2	32	50	ENSP00000362299,ENSP00000398736	CYR61,ENG
GO:0044087	regulation of cellular component biogenesis	6	867	50	ENSP00000263923,ENSP00000351209,ENSP00000357461,ENSP00000363763,ENSP00000398736,ENSP00000422591	CHRNB2,CYR61,EPHA2,EPHB2,KDR,SLIT2
GO:0042127	regulation of cell population proliferation	8	1594	52	ENSP00000261937,ENSP00000263388,ENSP00000263923,ENSP00000311825,ENSP00000351905,ENSP00000357461,ENSP00000362299,ENSP00000398736	CHRNB2,CTBP2,CYR61,ENG,FLT4,KDR,NOTCH3,TGFBR2
GO:0048048	embryonic eye morphogenesis	2	33	52	ENSP00000262320,ENSP00000424571	AXIN1,FBN2
GO:0008284	positive regulation of cell population proliferation	6	878	53	ENSP00000261937,ENSP00000263388,ENSP00000263923,ENSP00000351905,ENSP00000357461,ENSP00000398736	CHRNB2,CYR61,FLT4,KDR,NOTCH3,TGFBR2
GO:1903364	positive regulation of cellular protein catabolic process	3	147	54	ENSP00000243077,ENSP00000262320,ENSP00000368169	AXIN1,DVL1,LRP1
GO:0000187	activation of MAPK activity	3	149	56	ENSP00000216160,ENSP00000262320,ENSP00000345083	AXIN1,MAP2K3,TAB1
GO:0043405	regulation of MAP kinase activity	4	337	56	ENSP00000216160,ENSP00000262320,ENSP00000345083,ENSP00000363763	AXIN1,EPHB2,MAP2K3,TAB1
GO:0043491	protein kinase B signaling	2	35	57	ENSP00000263923,ENSP00000351209	EPHA2,KDR
GO:0048675	axon extension	2	35	57	ENSP00000368169,ENSP00000422591	DVL1,SLIT2
GO:0031331	positive regulation of cellular catabolic process	4	343	58	ENSP00000243077,ENSP00000262320,ENSP00000263923,ENSP00000368169	AXIN1,DVL1,KDR,LRP1
GO:0032147	activation of protein kinase activity	4	347	60	ENSP00000216160,ENSP00000262320,ENSP00000345083,ENSP00000351905	AXIN1,MAP2K3,TAB1,TGFBR2
GO:0030178	negative regulation of Wnt signaling pathway	3	155	61	ENSP00000243077,ENSP00000262320,ENSP00000368169	AXIN1,DVL1,LRP1
GO:0007369	gastrulation	3	158	64	ENSP00000262320,ENSP00000351905,ENSP00000368169	AXIN1,DVL1,TGFBR2
GO:0006367	transcription initiation from RNA polymerase II promoter	3	162	69	ENSP00000263388,ENSP00000292599,ENSP00000364163	MAML1,NOTCH3,NOTCH4
GO:0030324	lung development	3	162	69	ENSP00000216160,ENSP00000261937,ENSP00000351905	FLT4,TAB1,TGFBR2
GO:0043113	receptor clustering	2	40	69	ENSP00000368169,ENSP00000392423	DVL1,RELN
GO:0045766	positive regulation of angiogenesis	3	162	69	ENSP00000263923,ENSP00000351905,ENSP00000362299	ENG,KDR,TGFBR2
GO:0048167	regulation of synaptic plasticity	3	164	69	ENSP00000363763,ENSP00000379098,ENSP00000392423	CAMK2B,EPHB2,RELN
GO:0050770	regulation of axonogenesis	3	162	69	ENSP00000317128,ENSP00000363763,ENSP00000422591	EPHB2,PLXND1,SLIT2
GO:0065008	regulation of biological quality	12	3559	69	ENSP00000263923,ENSP00000311905,ENSP00000317128,ENSP00000357461,ENSP00000362299,ENSP00000363763,ENSP00000368169,ENSP00000379098,ENSP00000386043,ENSP00000392423,ENSP00000422591,ENSP00000424571	CAMK2B,CHRNB2,DVL1,ENG,EPHB2,FBN2,KDR,LTBP1,LTBP4,PLXND1,RELN,SLIT2
GO:0060443	mammary gland morphogenesis	2	41	72	ENSP00000351209,ENSP00000351905	EPHA2,TGFBR2
GO:0001885	endothelial cell development	2	43	78	ENSP00000362299,ENSP00000364163	ENG,NOTCH4
GO:0060412	ventricular septum morphogenesis	2	43	78	ENSP00000351905,ENSP00000422591	SLIT2,TGFBR2
GO:2000273	positive regulation of signaling receptor activity	2	43	78	ENSP00000363763,ENSP00000392423	EPHB2,RELN
GO:0031122	cytoplasmic microtubule organization	2	44	80	ENSP00000262320,ENSP00000368169	AXIN1,DVL1
GO:0006357	regulation of transcription by RNA polymerase II	10	2633	81	ENSP00000262320,ENSP00000263388,ENSP00000292599,ENSP00000311825,ENSP00000317128,ENSP00000362299,ENSP00000364163,ENSP00000384018,ENSP00000398736,ENSP00000453872	AXIN1,CTBP2,CYR61,ENG,MAML1,NCOR2,NOTCH3,NOTCH4,PLXND1,RNF111
GO:0002064	epithelial cell development	3	179	85	ENSP00000351209,ENSP00000362299,ENSP00000364163	ENG,EPHA2,NOTCH4
GO:0002011	morphogenesis of an epithelial sheet	2	47	89	ENSP00000368169,ENSP00000398736	CYR61,DVL1
GO:0048732	gland development	4	395	89	ENSP00000317128,ENSP00000351209,ENSP00000351905,ENSP00000364163	EPHA2,NOTCH4,PLXND1,TGFBR2
GO:0061383	trabecula morphogenesis	2	48	92	ENSP00000362299,ENSP00000424571	ENG,FBN2
GO:0043085	positive regulation of catalytic activity	7	1381	95	ENSP00000216160,ENSP00000262320,ENSP00000345083,ENSP00000351209,ENSP00000351905,ENSP00000392423,ENSP00000398736	AXIN1,CYR61,EPHA2,MAP2K3,RELN,TAB1,TGFBR2
GO:0021879	forebrain neuron differentiation	2	50	98	ENSP00000262320,ENSP00000422591	AXIN1,SLIT2
GO:0035176	social behavior	2	50	98	ENSP00000357461,ENSP00000368169	CHRNB2,DVL1
GO:0042391	regulation of membrane potential	4	408	98	ENSP00000263923,ENSP00000357461,ENSP00000368169,ENSP00000392423	CHRNB2,DVL1,KDR,RELN
GO:0003008	system process	8	1827	107	ENSP00000261937,ENSP00000345083,ENSP00000357461,ENSP00000362299,ENSP00000363763,ENSP00000368169,ENSP00000392423,ENSP00000422591	CHRNB2,DVL1,ENG,EPHB2,FLT4,MAP2K3,RELN,SLIT2
GO:0001933	negative regulation of protein phosphorylation	4	422	109	ENSP00000362299,ENSP00000363763,ENSP00000368169,ENSP00000422591	DVL1,ENG,EPHB2,SLIT2
GO:0046777	protein autophosphorylation	3	198	109	ENSP00000261937,ENSP00000263923,ENSP00000379098	CAMK2B,FLT4,KDR
GO:0051058	negative regulation of small GTPase mediated signal transduction	2	53	109	ENSP00000363763,ENSP00000422591	EPHB2,SLIT2
GO:0043536	positive regulation of blood vessel endothelial cell migration	2	55	115	ENSP00000263923,ENSP00000345083	KDR,MAP2K3
GO:0009605	response to external stimulus	8	1857	117	ENSP00000351209,ENSP00000351905,ENSP00000362299,ENSP00000363763,ENSP00000368169,ENSP00000392423,ENSP00000398736,ENSP00000422591	CYR61,DVL1,ENG,EPHA2,EPHB2,RELN,SLIT2,TGFBR2
GO:0048705	skeletal system morphogenesis	3	204	117	ENSP00000262320,ENSP00000351905,ENSP00000424571	AXIN1,FBN2,TGFBR2
GO:0050771	negative regulation of axonogenesis	2	56	119	ENSP00000363763,ENSP00000422591	EPHB2,SLIT2
GO:2000027	regulation of animal organ morphogenesis	3	207	121	ENSP00000351905,ENSP00000362299,ENSP00000368169	DVL1,ENG,TGFBR2
GO:0007267	cell-cell signaling	6	1073	123	ENSP00000262320,ENSP00000311905,ENSP00000357461,ENSP00000363763,ENSP00000368169,ENSP00000398736	AXIN1,CHRNB2,CYR61,DVL1,EPHB2,LTBP4
GO:0045669	positive regulation of osteoblast differentiation	2	58	126	ENSP00000398736,ENSP00000424571	CYR61,FBN2
GO:0001947	heart looping	2	59	129	ENSP00000351905,ENSP00000362299	ENG,TGFBR2
GO:0043393	regulation of protein binding	3	213	129	ENSP00000243077,ENSP00000317128,ENSP00000368169	DVL1,LRP1,PLXND1
GO:0042060	wound healing	4	461	141	ENSP00000351905,ENSP00000362299,ENSP00000364163,ENSP00000398736	CYR61,ENG,NOTCH4,TGFBR2
GO:2001259	positive regulation of cation channel activity	2	63	143	ENSP00000363763,ENSP00000392423	EPHB2,RELN
GO:1903827	regulation of cellular protein localization	4	465	144	ENSP00000243077,ENSP00000351209,ENSP00000363763,ENSP00000368169	DVL1,EPHA2,EPHB2,LRP1
GO:0014068	positive regulation of phosphatidylinositol 3-kinase signaling	2	65	150	ENSP00000263923,ENSP00000392423	KDR,RELN
GO:0010517	regulation of phospholipase activity	2	66	153	ENSP00000243077,ENSP00000398736	CYR61,LRP1
GO:0035556	intracellular signal transduction	7	1528	153	ENSP00000216160,ENSP00000262320,ENSP00000263923,ENSP00000345083,ENSP00000351209,ENSP00000368169,ENSP00000379098	AXIN1,CAMK2B,DVL1,EPHA2,KDR,MAP2K3,TAB1
GO:0043087	regulation of GTPase activity	4	474	153	ENSP00000262320,ENSP00000317128,ENSP00000351209,ENSP00000422591	AXIN1,EPHA2,PLXND1,SLIT2
GO:0045165	cell fate commitment	3	230	153	ENSP00000262320,ENSP00000263388,ENSP00000364163	AXIN1,NOTCH3,NOTCH4
GO:0048010	vascular endothelial growth factor receptor signaling pathway	2	67	155	ENSP00000261937,ENSP00000263923	FLT4,KDR
GO:0097305	response to alcohol	3	233	156	ENSP00000351905,ENSP00000357461,ENSP00000422591	CHRNB2,SLIT2,TGFBR2
GO:0009987	cellular process	26	14652	157	ENSP00000216160,ENSP00000243077,ENSP00000261937,ENSP00000262320,ENSP00000263388,ENSP00000263923,ENSP00000292599,ENSP00000311825,ENSP00000311905,ENSP00000317128,ENSP00000345083,ENSP00000351209,ENSP00000351905,ENSP00000357461,ENSP00000362299,ENSP00000363763,ENSP00000364163,ENSP00000368169,ENSP00000379098,ENSP00000384018,ENSP00000386043,ENSP00000392423,ENSP00000398736,ENSP00000422591,ENSP00000424571…	AXIN1,CAMK2B,CHRNB2,CTBP2,CYR61,DVL1,ENG,EPHA2,EPHB2,FBN2,FLT4,KDR,LRP1,LTBP1,LTBP4,MAML1,MAP2K3,NCOR2,NOTCH3,NOTCH4,PLXND1,RELN,RNF111,SLIT2,TAB1,TGFBR2
GO:0002088	lens development in camera-type eye	2	68	159	ENSP00000351209,ENSP00000351905	EPHA2,TGFBR2
GO:0048663	neuron fate commitment	2	68	159	ENSP00000262320,ENSP00000263388	AXIN1,NOTCH3
GO:0050795	regulation of behavior	2	68	159	ENSP00000357461,ENSP00000392423	CHRNB2,RELN
GO:0030336	negative regulation of cell migration	3	237	162	ENSP00000243077,ENSP00000362299,ENSP00000422591	ENG,LRP1,SLIT2
GO:0003208	cardiac ventricle morphogenesis	2	72	174	ENSP00000351905,ENSP00000362299	ENG,TGFBR2
GO:0007169	transmembrane receptor protein tyrosine kinase signaling pathway	4	499	176	ENSP00000261937,ENSP00000263923,ENSP00000351209,ENSP00000363763	EPHA2,EPHB2,FLT4,KDR
GO:0051179	localization	14	5233	180	ENSP00000243077,ENSP00000263923,ENSP00000311905,ENSP00000317128,ENSP00000351209,ENSP00000351905,ENSP00000357461,ENSP00000362299,ENSP00000368169,ENSP00000386043,ENSP00000392423,ENSP00000398736,ENSP00000422591,ENSP00000424571	CHRNB2,CYR61,DVL1,ENG,EPHA2,FBN2,KDR,LRP1,LTBP1,LTBP4,PLXND1,RELN,SLIT2,TGFBR2
GO:0008306	associative learning	2	75	186	ENSP00000357461,ENSP00000392423	CHRNB2,RELN
GO:0043270	positive regulation of ion transport	3	252	187	ENSP00000357461,ENSP00000363763,ENSP00000392423	CHRNB2,EPHB2,RELN
GO:0050772	positive regulation of axonogenesis	2	76	190	ENSP00000317128,ENSP00000422591	PLXND1,SLIT2
GO:0007568	aging	3	255	192	ENSP00000243077,ENSP00000351905,ENSP00000362299	ENG,LRP1,TGFBR2
GO:0007416	synapse assembly	2	77	193	ENSP00000317128,ENSP00000368169	DVL1,PLXND1
GO:0007155	cell adhesion	5	843	200	ENSP00000351209,ENSP00000351905,ENSP00000362299,ENSP00000392423,ENSP00000398736	CYR61,ENG,EPHA2,RELN,TGFBR2
GO:0048013	ephrin receptor signaling pathway	2	79	202	ENSP00000351209,ENSP00000363763	EPHA2,EPHB2
GO:0010605	negative regulation of macromolecule metabolic process	9	2558	206	ENSP00000262320,ENSP00000263388,ENSP00000263923,ENSP00000311825,ENSP00000362299,ENSP00000363763,ENSP00000368169,ENSP00000384018,ENSP00000422591	AXIN1,CTBP2,DVL1,ENG,EPHB2,KDR,NCOR2,NOTCH3,SLIT2
GO:0018107	peptidyl-threonine phosphorylation	2	80	206	ENSP00000351905,ENSP00000379098	CAMK2B,TGFBR2
GO:0030097	hemopoiesis	4	526	206	ENSP00000263923,ENSP00000351209,ENSP00000351905,ENSP00000364163	EPHA2,KDR,NOTCH4,TGFBR2
GO:0048661	positive regulation of smooth muscle cell proliferation	2	80	206	ENSP00000263388,ENSP00000351905	NOTCH3,TGFBR2
GO:0051336	regulation of hydrolase activity	6	1238	217	ENSP00000243077,ENSP00000262320,ENSP00000317128,ENSP00000351209,ENSP00000398736,ENSP00000422591	AXIN1,CYR61,EPHA2,LRP1,PLXND1,SLIT2
GO:0001649	osteoblast differentiation	2	83	218	ENSP00000351209,ENSP00000398736	CYR61,EPHA2
GO:0007610	behavior	4	541	222	ENSP00000357461,ENSP00000363763,ENSP00000368169,ENSP00000392423	CHRNB2,DVL1,EPHB2,RELN
GO:0007254	JNK cascade	2	85	225	ENSP00000216160,ENSP00000262320	AXIN1,TAB1
GO:0051149	positive regulation of muscle cell differentiation	2	85	225	ENSP00000292599,ENSP00000362299	ENG,MAML1
GO:0051963	regulation of synapse assembly	2	86	228	ENSP00000357461,ENSP00000363763	CHRNB2,EPHB2
GO:0060021	roof of mouth development	2	87	232	ENSP00000351905,ENSP00000363763	EPHB2,TGFBR2
GO:0001938	positive regulation of endothelial cell proliferation	2	89	242	ENSP00000261937,ENSP00000263923	FLT4,KDR
GO:0032092	positive regulation of protein binding	2	90	246	ENSP00000243077,ENSP00000317128	LRP1,PLXND1
GO:0042493	response to drug	5	900	247	ENSP00000263923,ENSP00000351905,ENSP00000357461,ENSP00000362299,ENSP00000422591	CHRNB2,ENG,KDR,SLIT2,TGFBR2
GO:0008593	regulation of Notch signaling pathway	2	91	248	ENSP00000263388,ENSP00000292599	MAML1,NOTCH3
GO:0001666	response to hypoxia	3	288	249	ENSP00000351905,ENSP00000357461,ENSP00000362299	CHRNB2,ENG,TGFBR2
GO:0042472	inner ear morphogenesis	2	92	252	ENSP00000363763,ENSP00000368169	DVL1,EPHB2
GO:0048704	embryonic skeletal system morphogenesis	2	92	252	ENSP00000262320,ENSP00000351905	AXIN1,TGFBR2
GO:0006915	apoptotic process	5	915	260	ENSP00000262320,ENSP00000351209,ENSP00000351905,ENSP00000398736,ENSP00000422591	AXIN1,CYR61,EPHA2,SLIT2,TGFBR2
GO:0090263	positive regulation of canonical Wnt signaling pathway	2	94	260	ENSP00000262320,ENSP00000368169	AXIN1,DVL1
GO:0001655	urogenital system development	3	299	269	ENSP00000263388,ENSP00000363763,ENSP00000422591	EPHB2,NOTCH3,SLIT2
GO:0001701	in utero embryonic development	3	306	285	ENSP00000216160,ENSP00000351905,ENSP00000398736	CYR61,TAB1,TGFBR2
GO:0035690	cellular response to drug	3	310	294	ENSP00000263923,ENSP00000357461,ENSP00000422591	CHRNB2,KDR,SLIT2
GO:0051056	regulation of small GTPase mediated signal transduction	3	310	294	ENSP00000363763,ENSP00000392423,ENSP00000422591	EPHB2,RELN,SLIT2
GO:0002573	myeloid leukocyte differentiation	2	102	296	ENSP00000351209,ENSP00000351905	EPHA2,TGFBR2
GO:2000060	positive regulation of ubiquitin-dependent protein catabolic process	2	104	305	ENSP00000262320,ENSP00000368169	AXIN1,DVL1
GO:0043269	regulation of ion transport	4	618	322	ENSP00000357461,ENSP00000363763,ENSP00000379098,ENSP00000392423	CAMK2B,CHRNB2,EPHB2,RELN
GO:0048545	response to steroid hormone	3	324	326	ENSP00000351905,ENSP00000362299,ENSP00000422591	ENG,SLIT2,TGFBR2
GO:0007613	memory	2	109	330	ENSP00000357461,ENSP00000392423	CHRNB2,RELN
GO:0010811	positive regulation of cell-substrate adhesion	2	109	330	ENSP00000263923,ENSP00000398736	CYR61,KDR
GO:0048593	camera-type eye morphogenesis	2	109	330	ENSP00000351209,ENSP00000363763	EPHA2,EPHB2
GO:0051172	negative regulation of nitrogen compound metabolic process	8	2307	340	ENSP00000262320,ENSP00000263388,ENSP00000311825,ENSP00000362299,ENSP00000363763,ENSP00000368169,ENSP00000384018,ENSP00000422591	AXIN1,CTBP2,DVL1,ENG,EPHB2,NCOR2,NOTCH3,SLIT2
GO:0031398	positive regulation of protein ubiquitination	2	113	349	ENSP00000262320,ENSP00000453872	AXIN1,RNF111
GO:0045862	positive regulation of proteolysis	3	347	383	ENSP00000262320,ENSP00000368169,ENSP00000398736	AXIN1,CYR61,DVL1
GO:0002376	immune system process	8	2370	392	ENSP00000216160,ENSP00000243077,ENSP00000263923,ENSP00000351209,ENSP00000351905,ENSP00000357461,ENSP00000364163,ENSP00000379098	CAMK2B,CHRNB2,EPHA2,KDR,LRP1,NOTCH4,TAB1,TGFBR2
GO:0016043	cellular component organization	13	5163	398	ENSP00000262320,ENSP00000263923,ENSP00000317128,ENSP00000351209,ENSP00000357461,ENSP00000362299,ENSP00000363763,ENSP00000364163,ENSP00000368169,ENSP00000392423,ENSP00000398736,ENSP00000422591,ENSP00000424571	AXIN1,CHRNB2,CYR61,DVL1,ENG,EPHA2,EPHB2,FBN2,KDR,NOTCH4,PLXND1,RELN,SLIT2
GO:0040008	regulation of growth	4	663	398	ENSP00000311905,ENSP00000351905,ENSP00000398736,ENSP00000422591	CYR61,LTBP4,SLIT2,TGFBR2
GO:0090090	negative regulation of canonical Wnt signaling pathway	2	123	402	ENSP00000262320,ENSP00000368169	AXIN1,DVL1
GO:0046330	positive regulation of JNK cascade	2	126	418	ENSP00000261937,ENSP00000262320	AXIN1,FLT4
GO:0022411	cellular component disassembly	3	364	424	ENSP00000262320,ENSP00000362299,ENSP00000368169	AXIN1,DVL1,ENG
GO:0050671	positive regulation of lymphocyte proliferation	2	130	438	ENSP00000351905,ENSP00000357461	CHRNB2,TGFBR2
GO:0008015	blood circulation	3	373	447	ENSP00000345083,ENSP00000362299,ENSP00000422591	ENG,MAP2K3,SLIT2
GO:0045785	positive regulation of cell adhesion	3	375	453	ENSP00000263923,ENSP00000351905,ENSP00000398736	CYR61,KDR,TGFBR2
GO:0042981	regulation of apoptotic process	6	1501	456	ENSP00000243077,ENSP00000261937,ENSP00000263923,ENSP00000345083,ENSP00000398736,ENSP00000422591	CYR61,FLT4,KDR,LRP1,MAP2K3,SLIT2
GO:0031324	negative regulation of cellular metabolic process	8	2463	467	ENSP00000262320,ENSP00000263388,ENSP00000311825,ENSP00000362299,ENSP00000363763,ENSP00000368169,ENSP00000384018,ENSP00000422591	AXIN1,CTBP2,DVL1,ENG,EPHB2,NCOR2,NOTCH3,SLIT2
GO:1905114	cell surface receptor signaling pathway involved in cell-cell signaling	3	383	473	ENSP00000262320,ENSP00000357461,ENSP00000368169	AXIN1,CHRNB2,DVL1
GO:0050921	positive regulation of chemotaxis	2	138	478	ENSP00000263923,ENSP00000422591	KDR,SLIT2
GO:0051241	negative regulation of multicellular organismal process	5	1098	484	ENSP00000243077,ENSP00000263388,ENSP00000351905,ENSP00000363763,ENSP00000422591	EPHB2,LRP1,NOTCH3,SLIT2,TGFBR2

## Sheet: GOMolecularFunction
#term ID	term description	observed gene count	background gene count	false discovery rate	matching proteins in your network (IDs)	matching proteins in your network (labels)
GO:0019199	transmembrane receptor protein kinase activity	8	78	4.61e-09	ENSP00000261937,ENSP00000263923,ENSP00000311905,ENSP00000351209,ENSP00000351905,ENSP00000362299,ENSP00000363763,ENSP00000386043	ENG,EPHA2,EPHB2,FLT4,KDR,LTBP1,LTBP4,TGFBR2
GO:0019838	growth factor binding	7	126	5.05e-06	ENSP00000261937,ENSP00000263923,ENSP00000311905,ENSP00000351905,ENSP00000362299,ENSP00000386043,ENSP00000398736	CYR61,ENG,FLT4,KDR,LTBP1,LTBP4,TGFBR2
GO:0005024	transforming growth factor beta-activated receptor activity	4	10	2.13e-05	ENSP00000311905,ENSP00000351905,ENSP00000362299,ENSP00000386043	ENG,LTBP1,LTBP4,TGFBR2
GO:0005515	protein binding	24	6605	2.51e-05	ENSP00000216160,ENSP00000243077,ENSP00000261937,ENSP00000262320,ENSP00000263388,ENSP00000263923,ENSP00000292599,ENSP00000311825,ENSP00000311905,ENSP00000317128,ENSP00000345083,ENSP00000351905,ENSP00000357461,ENSP00000362299,ENSP00000363763,ENSP00000364163,ENSP00000368169,ENSP00000379098,ENSP00000384018,ENSP00000386043,ENSP00000392423,ENSP00000398736,ENSP00000422591,ENSP00000453872	AXIN1,CAMK2B,CHRNB2,CTBP2,CYR61,DVL1,ENG,EPHB2,FLT4,KDR,LRP1,LTBP1,LTBP4,MAML1,MAP2K3,NCOR2,NOTCH3,NOTCH4,PLXND1,RELN,RNF111,SLIT2,TAB1,TGFBR2
GO:0004672	protein kinase activity	10	635	3.19e-05	ENSP00000261937,ENSP00000263923,ENSP00000311905,ENSP00000345083,ENSP00000351209,ENSP00000351905,ENSP00000362299,ENSP00000363763,ENSP00000379098,ENSP00000386043	CAMK2B,ENG,EPHA2,EPHB2,FLT4,KDR,LTBP1,LTBP4,MAP2K3,TGFBR2
GO:0038023	signaling receptor activity	13	1429	4.99e-05	ENSP00000243077,ENSP00000261937,ENSP00000263388,ENSP00000263923,ENSP00000311905,ENSP00000317128,ENSP00000351209,ENSP00000351905,ENSP00000357461,ENSP00000362299,ENSP00000363763,ENSP00000364163,ENSP00000386043	CHRNB2,ENG,EPHA2,EPHB2,FLT4,KDR,LRP1,LTBP1,LTBP4,NOTCH3,NOTCH4,PLXND1,TGFBR2
GO:0050431	transforming growth factor beta binding	4	19	6.22e-05	ENSP00000311905,ENSP00000351905,ENSP00000362299,ENSP00000386043	ENG,LTBP1,LTBP4,TGFBR2
GO:0005488	binding	27	11878	0.00246	ENSP00000216160,ENSP00000243077,ENSP00000261937,ENSP00000262320,ENSP00000263388,ENSP00000263923,ENSP00000292599,ENSP00000302833,ENSP00000311825,ENSP00000311905,ENSP00000317128,ENSP00000345083,ENSP00000351209,ENSP00000351905,ENSP00000357461,ENSP00000362299,ENSP00000363763,ENSP00000364163,ENSP00000368169,ENSP00000379098,ENSP00000384018,ENSP00000386043,ENSP00000392423,ENSP00000398736,ENSP00000422591…	AXIN1,CAMK2B,CHRNB2,CTBP2,CYR61,DVL1,ENG,EPHA2,EPHB2,FBN2,FLT4,GIMAP1,KDR,LRP1,LTBP1,LTBP4,MAML1,MAP2K3,NCOR2,NOTCH3,NOTCH4,PLXND1,RELN,RNF111,SLIT2,TAB1,TGFBR2
GO:0004714	transmembrane receptor protein tyrosine kinase activity	4	61	0.0027	ENSP00000261937,ENSP00000263923,ENSP00000351209,ENSP00000363763	EPHA2,EPHB2,FLT4,KDR
GO:0097367	carbohydrate derivative binding	13	2163	0.0027	ENSP00000243077,ENSP00000261937,ENSP00000263923,ENSP00000302833,ENSP00000311905,ENSP00000345083,ENSP00000351209,ENSP00000351905,ENSP00000362299,ENSP00000363763,ENSP00000379098,ENSP00000398736,ENSP00000422591	CAMK2B,CYR61,ENG,EPHA2,EPHB2,FLT4,GIMAP1,KDR,LRP1,LTBP4,MAP2K3,SLIT2,TGFBR2
GO:0140096	catalytic activity, acting on a protein	13	2176	0.0027	ENSP00000216160,ENSP00000261937,ENSP00000263923,ENSP00000311905,ENSP00000345083,ENSP00000351209,ENSP00000351905,ENSP00000362299,ENSP00000363763,ENSP00000379098,ENSP00000386043,ENSP00000392423,ENSP00000453872	CAMK2B,ENG,EPHA2,EPHB2,FLT4,KDR,LTBP1,LTBP4,MAP2K3,RELN,RNF111,TAB1,TGFBR2
GO:0005102	signaling receptor binding	11	1513	0.00326	ENSP00000243077,ENSP00000263923,ENSP00000311905,ENSP00000351905,ENSP00000362299,ENSP00000363763,ENSP00000368169,ENSP00000384018,ENSP00000392423,ENSP00000398736,ENSP00000422591	CYR61,DVL1,ENG,EPHB2,KDR,LRP1,LTBP4,NCOR2,RELN,SLIT2,TGFBR2
GO:0004888	transmembrane signaling receptor activity	10	1226	0.00377	ENSP00000261937,ENSP00000263923,ENSP00000311905,ENSP00000317128,ENSP00000351209,ENSP00000351905,ENSP00000357461,ENSP00000362299,ENSP00000363763,ENSP00000386043	CHRNB2,ENG,EPHA2,EPHB2,FLT4,KDR,LTBP1,LTBP4,PLXND1,TGFBR2
GO:0004713	protein tyrosine kinase activity	5	180	0.00574	ENSP00000261937,ENSP00000263923,ENSP00000345083,ENSP00000351209,ENSP00000363763	EPHA2,EPHB2,FLT4,KDR,MAP2K3
GO:0005539	glycosaminoglycan binding	5	219	13	ENSP00000311905,ENSP00000351905,ENSP00000362299,ENSP00000398736,ENSP00000422591	CYR61,ENG,LTBP4,SLIT2,TGFBR2
GO:0019899	enzyme binding	12	2197	14	ENSP00000216160,ENSP00000243077,ENSP00000261937,ENSP00000262320,ENSP00000263388,ENSP00000292599,ENSP00000311825,ENSP00000345083,ENSP00000351905,ENSP00000368169,ENSP00000379098,ENSP00000384018	AXIN1,CAMK2B,CTBP2,DVL1,FLT4,LRP1,MAML1,MAP2K3,NCOR2,NOTCH3,TAB1,TGFBR2
GO:0019901	protein kinase binding	7	599	14	ENSP00000216160,ENSP00000262320,ENSP00000292599,ENSP00000311825,ENSP00000345083,ENSP00000351905,ENSP00000368169	AXIN1,CTBP2,DVL1,MAML1,MAP2K3,TAB1,TGFBR2
GO:0004674	protein serine/threonine kinase activity	6	444	26	ENSP00000311905,ENSP00000345083,ENSP00000351905,ENSP00000362299,ENSP00000379098,ENSP00000386043	CAMK2B,ENG,LTBP1,LTBP4,MAP2K3,TGFBR2
GO:0043167	ion binding	19	6066	27	ENSP00000243077,ENSP00000261937,ENSP00000263388,ENSP00000263923,ENSP00000302833,ENSP00000311905,ENSP00000345083,ENSP00000351209,ENSP00000351905,ENSP00000357461,ENSP00000363763,ENSP00000364163,ENSP00000379098,ENSP00000386043,ENSP00000392423,ENSP00000398736,ENSP00000422591,ENSP00000424571,ENSP00000453872	CAMK2B,CHRNB2,CYR61,EPHA2,EPHB2,FBN2,FLT4,GIMAP1,KDR,LRP1,LTBP1,LTBP4,MAP2K3,NOTCH3,NOTCH4,RELN,RNF111,SLIT2,TGFBR2
GO:0005509	calcium ion binding	7	700	29	ENSP00000243077,ENSP00000263388,ENSP00000311905,ENSP00000364163,ENSP00000386043,ENSP00000422591,ENSP00000424571	FBN2,LRP1,LTBP1,LTBP4,NOTCH3,NOTCH4,SLIT2
GO:0044877	protein-containing complex binding	8	968	29	ENSP00000216160,ENSP00000243077,ENSP00000263923,ENSP00000311825,ENSP00000311905,ENSP00000362299,ENSP00000363763,ENSP00000398736	CTBP2,CYR61,ENG,EPHB2,KDR,LRP1,LTBP4,TAB1
GO:0005021	vascular endothelial growth factor-activated receptor activity	2	7	51	ENSP00000261937,ENSP00000263923	FLT4,KDR
GO:0042802	identical protein binding	10	1754	52	ENSP00000261937,ENSP00000262320,ENSP00000263388,ENSP00000263923,ENSP00000311825,ENSP00000362299,ENSP00000363763,ENSP00000368169,ENSP00000379098,ENSP00000422591	AXIN1,CAMK2B,CTBP2,DVL1,ENG,EPHB2,FLT4,KDR,NOTCH3,SLIT2
GO:0034713	type I transforming growth factor beta receptor binding	2	9	72	ENSP00000351905,ENSP00000362299	ENG,TGFBR2
GO:0016740	transferase activity	11	2250	74	ENSP00000261937,ENSP00000263923,ENSP00000311905,ENSP00000345083,ENSP00000351209,ENSP00000351905,ENSP00000362299,ENSP00000363763,ENSP00000379098,ENSP00000386043,ENSP00000453872	CAMK2B,ENG,EPHA2,EPHB2,FLT4,KDR,LTBP1,LTBP4,MAP2K3,RNF111,TGFBR2
GO:0046332	SMAD binding	3	73	10	ENSP00000262320,ENSP00000351905,ENSP00000453872	AXIN1,RNF111,TGFBR2
GO:0046983	protein dimerization activity	8	1301	18	ENSP00000261937,ENSP00000262320,ENSP00000311825,ENSP00000357461,ENSP00000362299,ENSP00000364163,ENSP00000379098,ENSP00000422591	AXIN1,CAMK2B,CHRNB2,CTBP2,ENG,FLT4,NOTCH4,SLIT2
GO:0005003	ephrin receptor activity	2	19	24	ENSP00000351209,ENSP00000363763	EPHA2,EPHB2
GO:0043168	anion binding	11	2696	33	ENSP00000243077,ENSP00000261937,ENSP00000263923,ENSP00000302833,ENSP00000345083,ENSP00000351209,ENSP00000351905,ENSP00000363763,ENSP00000379098,ENSP00000398736,ENSP00000422591	CAMK2B,CYR61,EPHA2,EPHB2,FLT4,GIMAP1,KDR,LRP1,MAP2K3,SLIT2,TGFBR2
GO:0005178	integrin binding	3	122	40	ENSP00000263923,ENSP00000311905,ENSP00000398736	CYR61,KDR,LTBP4
GO:0070325	lipoprotein particle receptor binding	2	27	43	ENSP00000243077,ENSP00000392423	LRP1,RELN
GO:0042803	protein homodimerization activity	6	830	47	ENSP00000261937,ENSP00000262320,ENSP00000311825,ENSP00000362299,ENSP00000379098,ENSP00000422591	AXIN1,CAMK2B,CTBP2,ENG,FLT4,SLIT2
GO:0043394	proteoglycan binding	2	32	56	ENSP00000243077,ENSP00000422591	LRP1,SLIT2
GO:0036094	small molecule binding	10	2460	60	ENSP00000261937,ENSP00000263923,ENSP00000302833,ENSP00000311825,ENSP00000345083,ENSP00000351209,ENSP00000351905,ENSP00000362299,ENSP00000363763,ENSP00000379098	CAMK2B,CTBP2,ENG,EPHA2,EPHB2,FLT4,GIMAP1,KDR,MAP2K3,TGFBR2
GO:0000166	nucleotide binding	9	2097	78	ENSP00000261937,ENSP00000263923,ENSP00000302833,ENSP00000311825,ENSP00000345083,ENSP00000351209,ENSP00000351905,ENSP00000363763,ENSP00000379098	CAMK2B,CTBP2,EPHA2,EPHB2,FLT4,GIMAP1,KDR,MAP2K3,TGFBR2
GO:0008144	drug binding	8	1710	86	ENSP00000261937,ENSP00000263923,ENSP00000345083,ENSP00000351209,ENSP00000351905,ENSP00000357461,ENSP00000363763,ENSP00000379098	CAMK2B,CHRNB2,EPHA2,EPHB2,FLT4,KDR,MAP2K3,TGFBR2
GO:0035639	purine ribonucleoside triphosphate binding	8	1794	114	ENSP00000261937,ENSP00000263923,ENSP00000302833,ENSP00000345083,ENSP00000351209,ENSP00000351905,ENSP00000363763,ENSP00000379098	CAMK2B,EPHA2,EPHB2,FLT4,GIMAP1,KDR,MAP2K3,TGFBR2
GO:0050840	extracellular matrix binding	2	51	116	ENSP00000398736,ENSP00000422591	CYR61,SLIT2
GO:0032555	purine ribonucleotide binding	8	1853	128	ENSP00000261937,ENSP00000263923,ENSP00000302833,ENSP00000345083,ENSP00000351209,ENSP00000351905,ENSP00000363763,ENSP00000379098	CAMK2B,EPHA2,EPHB2,FLT4,GIMAP1,KDR,MAP2K3,TGFBR2
GO:0005524	ATP binding	7	1462	133	ENSP00000261937,ENSP00000263923,ENSP00000345083,ENSP00000351209,ENSP00000351905,ENSP00000363763,ENSP00000379098	CAMK2B,EPHA2,EPHB2,FLT4,KDR,MAP2K3,TGFBR2
GO:1901681	sulfur compound binding	3	234	169	ENSP00000243077,ENSP00000398736,ENSP00000422591	CYR61,LRP1,SLIT2
GO:0008013	beta-catenin binding	2	82	239	ENSP00000262320,ENSP00000368169	AXIN1,DVL1
GO:0003824	catalytic activity	14	5592	361	ENSP00000216160,ENSP00000261937,ENSP00000263923,ENSP00000311825,ENSP00000311905,ENSP00000345083,ENSP00000351209,ENSP00000351905,ENSP00000362299,ENSP00000363763,ENSP00000379098,ENSP00000386043,ENSP00000392423,ENSP00000453872	CAMK2B,CTBP2,ENG,EPHA2,EPHB2,FLT4,KDR,LTBP1,LTBP4,MAP2K3,RELN,RNF111,TAB1,TGFBR2

## Sheet: GOCellularComponent
#term ID	term description	observed gene count	background gene count	false discovery rate	matching proteins in your network (IDs)	matching proteins in your network (labels)
GO:0043235	receptor complex	6	305	57	ENSP00000243077,ENSP00000261937,ENSP00000263388,ENSP00000351905,ENSP00000357461,ENSP00000362299	CHRNB2,ENG,FLT4,LRP1,NOTCH3,TGFBR2
GO:0005887	integral component of plasma membrane	10	1564	21	ENSP00000243077,ENSP00000261937,ENSP00000263923,ENSP00000317128,ENSP00000351209,ENSP00000351905,ENSP00000357461,ENSP00000362299,ENSP00000363763,ENSP00000364163	CHRNB2,ENG,EPHA2,EPHB2,FLT4,KDR,LRP1,NOTCH4,PLXND1,TGFBR2
GO:0005576	extracellular region	12	2505	22	ENSP00000261937,ENSP00000263388,ENSP00000263923,ENSP00000311905,ENSP00000362299,ENSP00000363763,ENSP00000364163,ENSP00000386043,ENSP00000392423,ENSP00000398736,ENSP00000422591,ENSP00000424571	CYR61,ENG,EPHB2,FBN2,FLT4,KDR,LTBP1,LTBP4,NOTCH3,NOTCH4,RELN,SLIT2
GO:0001527	microfibril	2	10	40	ENSP00000386043,ENSP00000424571	FBN2,LTBP1
GO:0005886	plasma membrane	16	5159	86	ENSP00000243077,ENSP00000261937,ENSP00000262320,ENSP00000263388,ENSP00000263923,ENSP00000317128,ENSP00000351209,ENSP00000351905,ENSP00000357461,ENSP00000362299,ENSP00000363763,ENSP00000364163,ENSP00000368169,ENSP00000379098,ENSP00000392423,ENSP00000422591	AXIN1,CAMK2B,CHRNB2,DVL1,ENG,EPHA2,EPHB2,FLT4,KDR,LRP1,NOTCH3,NOTCH4,PLXND1,RELN,SLIT2,TGFBR2
GO:0009986	cell surface	6	690	86	ENSP00000351209,ENSP00000351905,ENSP00000357461,ENSP00000362299,ENSP00000364163,ENSP00000422591	CHRNB2,ENG,EPHA2,NOTCH4,SLIT2,TGFBR2
GO:0031258	lamellipodium membrane	2	22	86	ENSP00000317128,ENSP00000351209	EPHA2,PLXND1
GO:0044459	plasma membrane part	11	2651	86	ENSP00000243077,ENSP00000261937,ENSP00000262320,ENSP00000263923,ENSP00000317128,ENSP00000351209,ENSP00000351905,ENSP00000357461,ENSP00000362299,ENSP00000363763,ENSP00000364163	AXIN1,CHRNB2,ENG,EPHA2,EPHB2,FLT4,KDR,LRP1,NOTCH4,PLXND1,TGFBR2
GO:0031012	extracellular matrix	4	283	92	ENSP00000311905,ENSP00000386043,ENSP00000392423,ENSP00000424571	FBN2,LTBP1,LTBP4,RELN
GO:0098802	plasma membrane receptor complex	3	158	192	ENSP00000351905,ENSP00000357461,ENSP00000362299	CHRNB2,ENG,TGFBR2
GO:0032991	protein-containing complex	14	4792	257	ENSP00000216160,ENSP00000243077,ENSP00000261937,ENSP00000262320,ENSP00000263388,ENSP00000292599,ENSP00000311825,ENSP00000351905,ENSP00000357461,ENSP00000362299,ENSP00000368169,ENSP00000384018,ENSP00000386043,ENSP00000453872	AXIN1,CHRNB2,CTBP2,DVL1,ENG,FLT4,LRP1,LTBP1,MAML1,NCOR2,NOTCH3,RNF111,TAB1,TGFBR2
GO:0009897	external side of plasma membrane	3	223	402	ENSP00000351905,ENSP00000357461,ENSP00000362299	CHRNB2,ENG,TGFBR2
GO:1902554	serine/threonine protein kinase complex	2	69	447	ENSP00000351905,ENSP00000362299	ENG,TGFBR2
GO:0098797	plasma membrane protein complex	4	502	473	ENSP00000243077,ENSP00000351905,ENSP00000357461,ENSP00000362299	CHRNB2,ENG,LRP1,TGFBR2

## Sheet: References
#term ID	term description	observed gene count	background gene count	false discovery rate	matching proteins in your network (IDs)	matching proteins in your network (labels)
PMID:21732275	(2011) Signal transduction in vasculogenesis and developmental angiogenesis.	7	102	0.00053	ENSP00000261937,ENSP00000263388,ENSP00000263923,ENSP00000317128,ENSP00000362299,ENSP00000364163,ENSP00000422591	ENG,FLT4,KDR,NOTCH3,NOTCH4,PLXND1,SLIT2
PMID:24689035	(2014) ROS, Notch, and Wnt signaling pathways: crosstalk between three major regulators of cardiovascular biology.	6	51	0.00053	ENSP00000261937,ENSP00000262320,ENSP00000263388,ENSP00000263923,ENSP00000364163,ENSP00000368169	AXIN1,DVL1,FLT4,KDR,NOTCH3,NOTCH4
PMID:28808589	(2017) Anti-angiogenic agents for the treatment of solid tumors: Potential pathways, therapy and current strategies - A review.	7	96	0.00053	ENSP00000261937,ENSP00000263388,ENSP00000263923,ENSP00000317128,ENSP00000351209,ENSP00000362299,ENSP00000364163	ENG,EPHA2,FLT4,KDR,NOTCH3,NOTCH4,PLXND1
PMID:28966815	(2017) Neurovascular patterning cues and implications for central and peripheral neurological disease.	7	107	0.00053	ENSP00000261937,ENSP00000263923,ENSP00000351209,ENSP00000351905,ENSP00000362299,ENSP00000363763,ENSP00000422591	ENG,EPHA2,EPHB2,FLT4,KDR,SLIT2,TGFBR2
PMID:21420373	(2011) Density of human bone marrow stromal cells regulates commitment to vascular lineages.	5	27	0.000803	ENSP00000261937,ENSP00000263388,ENSP00000263923,ENSP00000362299,ENSP00000364163	ENG,FLT4,KDR,NOTCH3,NOTCH4
PMID:28284219	(2017) The role of Notch signalling in ovarian angiogenesis.	5	26	0.000803	ENSP00000261937,ENSP00000263388,ENSP00000263923,ENSP00000364163,ENSP00000384018	FLT4,KDR,NCOR2,NOTCH3,NOTCH4
PMID:19705443	(2009) Organ-specific lymphangiectasia, arrested lymphatic sprouting, and maturation defects resulting from gene-targeting of the PI3K regulatory isoforms p85alpha, p55alpha, and p50alpha.	5	31	0.00127	ENSP00000261937,ENSP00000263923,ENSP00000351209,ENSP00000362299,ENSP00000363763	ENG,EPHA2,EPHB2,FLT4,KDR
PMID:12865906	(2003) New molecular pathways in angiogenesis.	5	33	0.00147	ENSP00000261937,ENSP00000263388,ENSP00000263923,ENSP00000351209,ENSP00000364163	EPHA2,FLT4,KDR,NOTCH3,NOTCH4
PMID:27563484	(2016) TGF-Beta and BMP signaling in osteoblast, skeletal development, and bone formation, homeostasis and disease.	6	80	0.00147	ENSP00000216160,ENSP00000262320,ENSP00000345083,ENSP00000351905,ENSP00000368169,ENSP00000453872	AXIN1,DVL1,MAP2K3,RNF111,TAB1,TGFBR2
PMID:27867775	(2016) Abstract: PRS PSRC Podium Proofs 2016.	6	80	0.00147	ENSP00000243077,ENSP00000261937,ENSP00000263388,ENSP00000263923,ENSP00000362299,ENSP00000363763	ENG,EPHB2,FLT4,KDR,LRP1,NOTCH3
PMID:21505516	(2011) Not(ch) just development: Notch signalling in the adult brain.	5	37	0.00181	ENSP00000263388,ENSP00000292599,ENSP00000363763,ENSP00000364163,ENSP00000392423	EPHB2,MAML1,NOTCH3,NOTCH4,RELN
PMID:21860391	(2011) Molecular control of endothelial cell behaviour during blood vessel morphogenesis.	6	100	0.00332	ENSP00000261937,ENSP00000263388,ENSP00000263923,ENSP00000317128,ENSP00000364163,ENSP00000422591	FLT4,KDR,NOTCH3,NOTCH4,PLXND1,SLIT2
PMID:22406825	(2012) Recent advances in vascular development.	5	44	0.00332	ENSP00000261937,ENSP00000263923,ENSP00000351209,ENSP00000363763,ENSP00000364163	EPHA2,EPHB2,FLT4,KDR,NOTCH4
PMID:26471266	(2015) DLL4Notch1 and BMP9 Interdependent Signaling Induces Human Endothelial Cell Quiescence via P27KIP1 and Thrombospondin-1.	5	43	0.00332	ENSP00000263388,ENSP00000263923,ENSP00000345083,ENSP00000362299,ENSP00000364163	ENG,KDR,MAP2K3,NOTCH3,NOTCH4
PMID:29330358	(2018) Pathogenesis of bone disease in multiple myeloma: from bench to bedside.	6	101	0.00332	ENSP00000262320,ENSP00000263388,ENSP00000363763,ENSP00000364163,ENSP00000368169,ENSP00000398736	AXIN1,CYR61,DVL1,EPHB2,NOTCH3,NOTCH4
PMID:22076636	(2012) Integration of repulsive guidance cues generates avascular zones that shape mammalian blood vessels.	5	48	0.00415	ENSP00000263923,ENSP00000317128,ENSP00000351209,ENSP00000363763,ENSP00000422591	EPHA2,EPHB2,KDR,PLXND1,SLIT2
PMID:21831306	(2011) Anti-DLL4, a cancer therapeutic with multiple mechanisms of action.	4	15	0.00464	ENSP00000261937,ENSP00000263388,ENSP00000263923,ENSP00000364163	FLT4,KDR,NOTCH3,NOTCH4
PMID:28835699	(2017) Differential responsiveness of MET inhibition in non-small-cell lung cancer with altered CBL.	4	15	0.00464	ENSP00000261937,ENSP00000263923,ENSP00000351209,ENSP00000363763	EPHA2,EPHB2,FLT4,KDR
PMID:19965464	(2009) The extracellular matrix: not just pretty fibrils.	4	16	0.00508	ENSP00000263923,ENSP00000362299,ENSP00000386043,ENSP00000424571	ENG,FBN2,KDR,LTBP1
PMID:22144946	(2011) PI3KAKTmTOR Pathway in Angiogenesis.	5	52	0.00508	ENSP00000261937,ENSP00000263923,ENSP00000351209,ENSP00000363763,ENSP00000422591	EPHA2,EPHB2,FLT4,KDR,SLIT2
PMID:26394830	(2015) Angiogenesis-related protein expression in bevacizumab-treated metastatic colorectal cancer: NOTCH1 detrimental to overall survival.	4	16	0.00508	ENSP00000261937,ENSP00000263388,ENSP00000263923,ENSP00000364163	FLT4,KDR,NOTCH3,NOTCH4
PMID:25329517	(2014) Angiogenesis interactome and time course microarray data reveal the distinct activation patterns in endothelial cells.	5	55	0.00552	ENSP00000261937,ENSP00000263923,ENSP00000351209,ENSP00000363763,ENSP00000364163	EPHA2,EPHB2,FLT4,KDR,NOTCH4
PMID:27248821	(2016) Inhibition of ALK1 signaling with dalantercept combined with VEGFR TKI leads to tumor stasis in renal cell carcinoma.	4	17	0.00552	ENSP00000263388,ENSP00000263923,ENSP00000362299,ENSP00000364163	ENG,KDR,NOTCH3,NOTCH4
PMID:25475547	(2015) EphBephrinB signaling in cell adhesion and migration.	5	56	0.0057	ENSP00000261937,ENSP00000263923,ENSP00000351209,ENSP00000363763,ENSP00000392423	EPHA2,EPHB2,FLT4,KDR,RELN
PMID:23071433	(2012) MOSAIC: a multiscale model of osteogenesis and sprouting angiogenesis with lateral inhibition of endothelial cells.	4	18	0.00593	ENSP00000261937,ENSP00000263388,ENSP00000263923,ENSP00000364163	FLT4,KDR,NOTCH3,NOTCH4
PMID:21509540	(2011) Regulation of self-renewal and differentiation by the intestinal stem cell niche.	5	58	0.0062	ENSP00000262320,ENSP00000263388,ENSP00000292599,ENSP00000363763,ENSP00000364163	AXIN1,EPHB2,MAML1,NOTCH3,NOTCH4
PMID:22187650	(2012) Signaling required for blood vessel maintenance: molecular basis and pathological manifestations.	5	58	0.0062	ENSP00000263388,ENSP00000263923,ENSP00000351905,ENSP00000362299,ENSP00000364163	ENG,KDR,NOTCH3,NOTCH4,TGFBR2
PMID:18827808	(2008) VEGF and Delta-Notch: interacting signalling pathways in tumour angiogenesis.	4	19	0.00641	ENSP00000261937,ENSP00000263388,ENSP00000263923,ENSP00000364163	FLT4,KDR,NOTCH3,NOTCH4
PMID:26992081	(2016) Membrane-mediated regulation of vascular identity.	5	61	0.00705	ENSP00000261937,ENSP00000263923,ENSP00000351209,ENSP00000363763,ENSP00000364163	EPHA2,EPHB2,FLT4,KDR,NOTCH4
PMID:25387766	(2015) NOTCH decoys that selectively block DLLNOTCH or JAGNOTCH disrupt angiogenesis by unique mechanisms to inhibit tumor growth.	4	20	0.00717	ENSP00000261937,ENSP00000263388,ENSP00000263923,ENSP00000364163	FLT4,KDR,NOTCH3,NOTCH4
PMID:20691848	(2010) Lung organogenesis.	6	135	0.00759	ENSP00000216160,ENSP00000263388,ENSP00000263923,ENSP00000311905,ENSP00000362299,ENSP00000386043	ENG,KDR,LTBP1,LTBP4,NOTCH3,TAB1
PMID:21691733	(2011) Expression of stem cell marker and receptor kinase genes in glioblastoma tissue quantified by real-time RT-PCR.	4	21	0.00799	ENSP00000261937,ENSP00000263388,ENSP00000263923,ENSP00000364163	FLT4,KDR,NOTCH3,NOTCH4
PMID:19002158	(2009) Signaling cross-talk between TGF-betaBMP and other pathways.	5	71	11	ENSP00000262320,ENSP00000263388,ENSP00000364163,ENSP00000368169,ENSP00000453872	AXIN1,DVL1,NOTCH3,NOTCH4,RNF111
PMID:19210754	(2008) Genetics, epigenetics and pharmaco-(epi)genomics in angiogenesis.	5	72	11	ENSP00000261937,ENSP00000263388,ENSP00000263923,ENSP00000362299,ENSP00000364163	ENG,FLT4,KDR,NOTCH3,NOTCH4
PMID:21092311	(2010) Combination of Dll4Notch and Ephrin-B2EphB4 targeted therapy is highly effective in disrupting tumor angiogenesis.	4	25	11	ENSP00000261937,ENSP00000263388,ENSP00000263923,ENSP00000364163	FLT4,KDR,NOTCH3,NOTCH4
PMID:23455462	(2013) Vascular Endothelial Growth Factor Receptor Family in Ascidians, Halocynthia roretzi (Sea Squirt). Its High Expression in Circulatory System-Containing Tissues.	4	24	11	ENSP00000261937,ENSP00000263923,ENSP00000351209,ENSP00000363763	EPHA2,EPHB2,FLT4,KDR
PMID:23661712	(2013) Transcriptional regulation of endothelial cell and vascular development.	5	74	11	ENSP00000261937,ENSP00000263388,ENSP00000263923,ENSP00000363763,ENSP00000364163	EPHB2,FLT4,KDR,NOTCH3,NOTCH4
PMID:24741325	(2014) TGF-Beta Mediated Crosstalk Between Malignant Hepatocyte and Tumor Microenvironment in Hepatocellular Carcinoma.	5	72	11	ENSP00000262320,ENSP00000263923,ENSP00000345083,ENSP00000351905,ENSP00000362299	AXIN1,ENG,KDR,MAP2K3,TGFBR2
PMID:25037620	(2014) Metabolic syndrome impairs notch signaling and promotes apoptosis in chronically ischemic myocardium.	4	24	11	ENSP00000261937,ENSP00000263388,ENSP00000263923,ENSP00000364163	FLT4,KDR,NOTCH3,NOTCH4
PMID:25060424	(2014) Eribulin mesylate reduces tumor microenvironment abnormality by vascular remodeling in preclinical human breast cancer models.	4	24	11	ENSP00000261937,ENSP00000263923,ENSP00000351209,ENSP00000364163	EPHA2,FLT4,KDR,NOTCH4
PMID:25116393	(2014) Overexpression of Gremlin-1 in patients with Loeys-Dietz syndrome: implications on pathophysiology and early disease detection.	4	23	11	ENSP00000263923,ENSP00000351905,ENSP00000362299,ENSP00000386043	ENG,KDR,LTBP1,TGFBR2
PMID:25617435	(2015) UXT potentiates angiogenesis by attenuating Notch signaling.	4	25	11	ENSP00000261937,ENSP00000263388,ENSP00000263923,ENSP00000384018	FLT4,KDR,NCOR2,NOTCH3
PMID:26629328	(2015) Vascular Notch proteins and Notch signaling in the peri-implantation mouse uterus.	4	23	11	ENSP00000261937,ENSP00000263388,ENSP00000263923,ENSP00000364163	FLT4,KDR,NOTCH3,NOTCH4
PMID:28071720	(2017) Polychlorinated biphenyls target NotchDll and VEGF R2 in the mouse placenta and human trophoblast cell lines for their anti-angiogenic effects.	4	24	11	ENSP00000261937,ENSP00000263388,ENSP00000263923,ENSP00000364163	FLT4,KDR,NOTCH3,NOTCH4
PMID:29034014	(2017) Improving the Outcome of Vein Grafts: Should Vascular Surgeons Turn Veins into Arteries?	4	23	11	ENSP00000263923,ENSP00000351209,ENSP00000363763,ENSP00000364163	EPHA2,EPHB2,KDR,NOTCH4
PMID:29460088	(2018) Vascular deficiency of Smad4 causes arteriovenous malformations: a mouse model of Hereditary Hemorrhagic Telangiectasia.	4	24	11	ENSP00000261937,ENSP00000263923,ENSP00000362299,ENSP00000364163	ENG,FLT4,KDR,NOTCH4
PMID:12752572	(2003) Familial predisposition to tufted angioma: identification of blood and lymphatic vascular components.	3	4	12	ENSP00000261937,ENSP00000263923,ENSP00000362299	ENG,FLT4,KDR
PMID:21527583	(2011) TGF-Beta signaling pathway and breast cancer susceptibility.	4	26	12	ENSP00000311905,ENSP00000351905,ENSP00000362299,ENSP00000386043	ENG,LTBP1,LTBP4,TGFBR2
PMID:22128846	(2011) Current views on the role of Notch signaling and the pathogenesis of human leukemia.	4	27	12	ENSP00000263388,ENSP00000292599,ENSP00000364163,ENSP00000384018	MAML1,NCOR2,NOTCH3,NOTCH4
PMID:23202921	(2012) Crossing paths in Human Renal Cell Carcinoma (hRCC).	5	76	12	ENSP00000261937,ENSP00000263388,ENSP00000263923,ENSP00000292599,ENSP00000364163	FLT4,KDR,MAML1,NOTCH3,NOTCH4
PMID:23341894	(2013) Cell-cell interactions influence vascular reprogramming by Prox1 during embryonic development.	4	26	12	ENSP00000261937,ENSP00000263388,ENSP00000263923,ENSP00000364163	FLT4,KDR,NOTCH3,NOTCH4
PMID:23458608	(2013) Notch inhibitors for cancer treatment.	5	75	12	ENSP00000263388,ENSP00000263923,ENSP00000292599,ENSP00000364163,ENSP00000384018	KDR,MAML1,NCOR2,NOTCH3,NOTCH4
PMID:24998240	(2014) Protein kinases and associated pathways in pluripotent state and lineage differentiation.	6	159	12	ENSP00000261937,ENSP00000262320,ENSP00000263923,ENSP00000362299,ENSP00000364163,ENSP00000368169	AXIN1,DVL1,ENG,FLT4,KDR,NOTCH4
PMID:25544368	(2015) Anti-vascular therapies in ovarian cancer: moving beyond anti-VEGF approaches.	5	75	12	ENSP00000261937,ENSP00000263923,ENSP00000351209,ENSP00000363763,ENSP00000364163	EPHA2,EPHB2,FLT4,KDR,NOTCH4
PMID:28656251	(2017) Identification of a gene expression profile associated with the regulation of angiogenesis in endometrial cancer.	4	27	12	ENSP00000261937,ENSP00000263923,ENSP00000317128,ENSP00000362299	ENG,FLT4,KDR,PLXND1
PMID:23143224	(2013) The biology of the extracellular matrix: novel insights.	4	28	13	ENSP00000263923,ENSP00000311905,ENSP00000386043,ENSP00000424571	FBN2,KDR,LTBP1,LTBP4
PMID:25489224	(2014) Comparative transcriptome analysis of epithelial and fiber cells in newborn mouse lenses with RNA sequencing.	6	166	13	ENSP00000263388,ENSP00000351209,ENSP00000351905,ENSP00000363763,ENSP00000364163,ENSP00000368169	DVL1,EPHA2,EPHB2,NOTCH3,NOTCH4,TGFBR2
PMID:29552019	(2018) C-Reactive Protein in Atherothrombosis and Angiogenesis.	4	28	13	ENSP00000263388,ENSP00000263923,ENSP00000362299,ENSP00000398736	CYR61,ENG,KDR,NOTCH3
PMID:18617694	(2008) Cardiovascular and hematopoietic defects associated with Notch1 activation in embryonic Tie2-expressing populations.	4	29	14	ENSP00000263388,ENSP00000263923,ENSP00000362299,ENSP00000364163	ENG,KDR,NOTCH3,NOTCH4
PMID:21196359	(2011) Therapeutic advances in women's cancers.	4	29	14	ENSP00000261937,ENSP00000263388,ENSP00000263923,ENSP00000351209	EPHA2,FLT4,KDR,NOTCH3
PMID:22550518	(2012) Notch regulation of hematopoiesis, endothelial precursor cells, and blood vessel formation: orchestrating the vasculature.	4	29	14	ENSP00000261937,ENSP00000263388,ENSP00000263923,ENSP00000364163	FLT4,KDR,NOTCH3,NOTCH4
PMID:23300864	(2012) No evidence for a functional role of bi-directional Notch signaling during angiogenesis.	4	29	14	ENSP00000261937,ENSP00000263923,ENSP00000292599,ENSP00000364163	FLT4,KDR,MAML1,NOTCH4
PMID:24212788	(2011) Neuropilins: a new target for cancer therapy.	5	83	14	ENSP00000261937,ENSP00000263923,ENSP00000317128,ENSP00000351209,ENSP00000363763	EPHA2,EPHB2,FLT4,KDR,PLXND1
PMID:21725736	(2011) Brain arteriovenous malformation pathogenesis: a response-to-injury paradigm.	4	30	15	ENSP00000263923,ENSP00000351905,ENSP00000362299,ENSP00000364163	ENG,KDR,NOTCH4,TGFBR2
PMID:21854867	(2011) Notch signaling and Notch signaling modifiers.	4	31	15	ENSP00000243077,ENSP00000263388,ENSP00000364163,ENSP00000398736	CYR61,LRP1,NOTCH3,NOTCH4
PMID:22485144	(2012) Gene expression profile of adult human olfactory bulb and embryonic neural stem cell suggests distinct signaling pathways and epigenetic control.	6	176	15	ENSP00000263388,ENSP00000351209,ENSP00000363763,ENSP00000364163,ENSP00000384018,ENSP00000422591	EPHA2,EPHB2,NCOR2,NOTCH3,NOTCH4,SLIT2
PMID:22763474	(2012) Magnesium sulfate therapy of preeclampsia: an old tool with new mechanism of action and prospect in management and prophylaxis.	3	5	15	ENSP00000261937,ENSP00000263923,ENSP00000362299	ENG,FLT4,KDR
PMID:23640666	(2013) Lymphangiogenesis in abdominal aortic aneurysm.	3	5	15	ENSP00000261937,ENSP00000263923,ENSP00000362299	ENG,FLT4,KDR
PMID:25629006	(2014) The role of notch in the cardiovascular system: potential adverse effects of investigational notch inhibitors.	4	31	15	ENSP00000261937,ENSP00000263388,ENSP00000263923,ENSP00000364163	FLT4,KDR,NOTCH3,NOTCH4
PMID:26521657	(2016) Notch signaling in prostate cancer: refining a therapeutic opportunity.	4	30	15	ENSP00000263388,ENSP00000292599,ENSP00000364163,ENSP00000384018	MAML1,NCOR2,NOTCH3,NOTCH4
PMID:17584927	(2007) Elevated expression of VEGFR-3 in lymphatic endothelial cells from lymphangiomas.	4	32	17	ENSP00000261937,ENSP00000263923,ENSP00000362299,ENSP00000392423	ENG,FLT4,KDR,RELN
PMID:22829975	(2012) Role of stromal cell-mediated Notch signaling in CLL resistance to chemotherapy.	4	32	17	ENSP00000263388,ENSP00000263923,ENSP00000362299,ENSP00000364163	ENG,KDR,NOTCH3,NOTCH4
PMID:24638982	(2014) Myeloid WNT7b mediates the angiogenic switch and metastasis in breast cancer.	4	32	17	ENSP00000261937,ENSP00000262320,ENSP00000263923,ENSP00000362299	AXIN1,ENG,FLT4,KDR
PMID:24457954	(2014) Nox4 and redox signaling mediate TGF-Beta-induced endothelial cell apoptosis and phenotypic switch.	4	33	18	ENSP00000263388,ENSP00000263923,ENSP00000362299,ENSP00000364163	ENG,KDR,NOTCH3,NOTCH4
PMID:25497097	(2014) Hand2 is an essential regulator for two Notch-dependent functions within the embryonic endocardium.	4	33	18	ENSP00000261937,ENSP00000263923,ENSP00000351905,ENSP00000363763	EPHB2,FLT4,KDR,TGFBR2
PMID:12386158	(2002) Identification of new human mastermind proteins defines a family that consists of positive regulators for notch signaling.	3	6	19	ENSP00000263388,ENSP00000292599,ENSP00000364163	MAML1,NOTCH3,NOTCH4
PMID:20185574	(2010) Ricinus communis agglutinin I leads to rapid down-regulation of VEGFR-2 and endothelial cell apoptosis in tumor blood vessels.	3	6	19	ENSP00000261937,ENSP00000263923,ENSP00000362299	ENG,FLT4,KDR
PMID:22487493	(2012) Notch signals in the endothelium and cancer 'stem-like' cells: opportunities for cancer therapy.	4	34	19	ENSP00000261937,ENSP00000263388,ENSP00000263923,ENSP00000364163	FLT4,KDR,NOTCH3,NOTCH4
PMID:23030255	(2013) The prognostic significance of growth factors and growth factor receptors in gastric adenocarcinoma.	3	6	19	ENSP00000261937,ENSP00000263923,ENSP00000351905	FLT4,KDR,TGFBR2
PMID:23288605	(2013) Expression of Neurogenin 1 in mouse embryonic stem cells directs the differentiation of neuronal precursors and identifies unique patterns of down-stream gene expression.	6	185	19	ENSP00000317128,ENSP00000351209,ENSP00000363763,ENSP00000364163,ENSP00000392423,ENSP00000398736	CYR61,EPHA2,EPHB2,NOTCH4,PLXND1,RELN
PMID:24684754	(2014) Prostate tumor OVerexpressed-1 (PTOV1) down-regulates HES1 and HEY1 notch targets genes and promotes prostate cancer progression.	4	34	19	ENSP00000263388,ENSP00000292599,ENSP00000364163,ENSP00000384018	MAML1,NCOR2,NOTCH3,NOTCH4
PMID:27034009	(2016) The degree of intratumor mutational heterogeneity varies by primary tumor sub-site.	6	188	19	ENSP00000261937,ENSP00000263388,ENSP00000263923,ENSP00000351905,ENSP00000364163,ENSP00000392423	FLT4,KDR,NOTCH3,NOTCH4,RELN,TGFBR2
PMID:27699040	(2016) Distinct patterns of angiogenic factor expression as a predictive factor of response to chemotherapy in stage IIIA non-small-cell lung cancer patients.	3	6	19	ENSP00000261937,ENSP00000263923,ENSP00000362299	ENG,FLT4,KDR
PMID:28719590	(2017) Pericyte-expressed Tie2 controls angiogenesis and vessel maturation.	4	35	19	ENSP00000261937,ENSP00000263923,ENSP00000351209,ENSP00000363763	EPHA2,EPHB2,FLT4,KDR
PMID:28924218	(2017) Uncontrolled angiogenic precursor expansion causes coronary artery anomalies in mice lacking Pofut1.	4	35	19	ENSP00000261937,ENSP00000263388,ENSP00000263923,ENSP00000364163	FLT4,KDR,NOTCH3,NOTCH4
PMID:29079565	(2017) Essentiality of Regulator of G Protein Signaling 6 and Oxidized Ca2+Calmodulin-Dependent Protein Kinase II in Notch Signaling and Cardiovascular Development.	4	34	19	ENSP00000263388,ENSP00000263923,ENSP00000364163,ENSP00000384018	KDR,NCOR2,NOTCH3,NOTCH4
PMID:28320399	(2017) Vasculogenic mimicry signaling revisited: focus on non-vascular VE-cadherin.	5	96	20	ENSP00000261937,ENSP00000263388,ENSP00000263923,ENSP00000351209,ENSP00000364163	EPHA2,FLT4,KDR,NOTCH3,NOTCH4
PMID:19699201	(2010) Neurogenesis and Alzheimer's disease: at the crossroads.	5	98	21	ENSP00000243077,ENSP00000262320,ENSP00000351209,ENSP00000363763,ENSP00000392423	AXIN1,EPHA2,EPHB2,LRP1,RELN
PMID:23668474	(2013) Pathogenesis of infantile haemangioma.	4	36	21	ENSP00000261937,ENSP00000263388,ENSP00000263923,ENSP00000364163	FLT4,KDR,NOTCH3,NOTCH4
PMID:24574826	(2014) Antiangiogenesis therapy: an update after the first decade.	4	36	21	ENSP00000261937,ENSP00000263923,ENSP00000317128,ENSP00000363763	EPHB2,FLT4,KDR,PLXND1
PMID:25388163	(2015) Molecular pathways: translational and therapeutic implications of the Notch signaling pathway in cancer.	4	36	21	ENSP00000263388,ENSP00000263923,ENSP00000292599,ENSP00000364163	KDR,MAML1,NOTCH3,NOTCH4
PMID:17096728	(2006) Organ-specific endoglin (CD105) expression in the angiogenesis of human cancers.	3	7	22	ENSP00000263923,ENSP00000351905,ENSP00000362299	ENG,KDR,TGFBR2
PMID:17587820	(2007) Multiple transforming growth factor-beta isoforms and receptors function during epithelial-mesenchymal cell transformation in the embryonic heart.	3	7	22	ENSP00000351905,ENSP00000362299,ENSP00000386043	ENG,LTBP1,TGFBR2
PMID:25420155	(2014) Hypoxia-controlled EphA3 marks a human endometrium-derived multipotent mesenchymal stromal cell that supports vascular growth.	4	37	22	ENSP00000263923,ENSP00000351209,ENSP00000362299,ENSP00000363763	ENG,EPHA2,EPHB2,KDR
PMID:28947862	(2017) A review on Ephephrin, angiogenesis and lymphangiogenesis in gastric, colorectal and pancreatic cancers.	4	37	22	ENSP00000261937,ENSP00000263923,ENSP00000351209,ENSP00000363763	EPHA2,EPHB2,FLT4,KDR
PMID:22222570	(2012) Treatment of vestibular schwannoma cells with ErbB inhibitors.	4	38	23	ENSP00000261937,ENSP00000263923,ENSP00000351209,ENSP00000363763	EPHA2,EPHB2,FLT4,KDR
PMID:22715413	(2012) Inhibition of fibroblast growth by Notch1 signaling is mediated by induction of Wnt11-dependent WISP-1.	4	38	23	ENSP00000263388,ENSP00000292599,ENSP00000364163,ENSP00000398736	CYR61,MAML1,NOTCH3,NOTCH4
PMID:26204446	(2015) Axin Regulates Dendritic Spine Morphogenesis through Cdc42-Dependent Signaling.	4	38	23	ENSP00000262320,ENSP00000351209,ENSP00000363763,ENSP00000368169	AXIN1,DVL1,EPHA2,EPHB2
PMID:23479133	(2013) Interactions between VEGFR and Notch signaling pathways in endothelial and neural cells.	4	39	25	ENSP00000261937,ENSP00000263923,ENSP00000363763,ENSP00000364163	EPHB2,FLT4,KDR,NOTCH4
PMID:25733140	(2015) Nuclear signaling from cadherin adhesion complexes.	5	104	26	ENSP00000262320,ENSP00000263923,ENSP00000351209,ENSP00000363763,ENSP00000392423	AXIN1,EPHA2,EPHB2,KDR,RELN

## Sheet: KEGG
#term ID	term description	observed gene count	background gene count	false discovery rate	matching proteins in your network (IDs)	matching proteins in your network (labels)
hsa04330	Notch signaling pathway	6	48	8.01e-07	ENSP00000263388,ENSP00000292599,ENSP00000311825,ENSP00000364163,ENSP00000368169,ENSP00000384018	CTBP2,DVL1,MAML1,NCOR2,NOTCH3,NOTCH4
hsa05200	Pathways in cancer	8	515	0.00149	ENSP00000261937,ENSP00000262320,ENSP00000263388,ENSP00000311825,ENSP00000351905,ENSP00000364163,ENSP00000368169,ENSP00000379098	AXIN1,CAMK2B,CTBP2,DVL1,FLT4,NOTCH3,NOTCH4,TGFBR2
hsa05224	Breast cancer	5	147	0.0053	ENSP00000261937,ENSP00000262320,ENSP00000263388,ENSP00000364163,ENSP00000368169	AXIN1,DVL1,FLT4,NOTCH3,NOTCH4
hsa04010	MAPK signaling pathway	6	293	0.00584	ENSP00000216160,ENSP00000261937,ENSP00000263923,ENSP00000345083,ENSP00000351209,ENSP00000351905	EPHA2,FLT4,KDR,MAP2K3,TAB1,TGFBR2
hsa05165	Human papillomavirus infection	6	317	0.00728	ENSP00000262320,ENSP00000263388,ENSP00000292599,ENSP00000364163,ENSP00000368169,ENSP00000392423	AXIN1,DVL1,MAML1,NOTCH3,NOTCH4,RELN
hsa04310	Wnt signaling pathway	4	143	67	ENSP00000262320,ENSP00000311825,ENSP00000368169,ENSP00000379098	AXIN1,CAMK2B,CTBP2,DVL1
hsa04360	Axon guidance	4	173	12	ENSP00000351209,ENSP00000363763,ENSP00000379098,ENSP00000422591	CAMK2B,EPHA2,EPHB2,SLIT2
hsa04015	Rap1 signaling pathway	4	203	19	ENSP00000261937,ENSP00000263923,ENSP00000345083,ENSP00000351209	EPHA2,FLT4,KDR,MAP2K3
hsa04151	PI3K-Akt signaling pathway	4	348	107	ENSP00000261937,ENSP00000263923,ENSP00000351209,ENSP00000392423	EPHA2,FLT4,KDR,RELN
hsa04390	Hippo signaling pathway	3	152	107	ENSP00000262320,ENSP00000351905,ENSP00000368169	AXIN1,DVL1,TGFBR2
hsa04934	Cushing's syndrome	3	153	107	ENSP00000262320,ENSP00000368169,ENSP00000379098	AXIN1,CAMK2B,DVL1
hsa05225	Hepatocellular carcinoma	3	163	107	ENSP00000262320,ENSP00000351905,ENSP00000368169	AXIN1,DVL1,TGFBR2
hsa05226	Gastric cancer	3	147	107	ENSP00000262320,ENSP00000351905,ENSP00000368169	AXIN1,DVL1,TGFBR2
hsa04510	Focal adhesion	3	197	151	ENSP00000261937,ENSP00000263923,ENSP00000392423	FLT4,KDR,RELN
hsa05169	Epstein-Barr virus infection	3	194	151	ENSP00000216160,ENSP00000345083,ENSP00000384018	MAP2K3,NCOR2,TAB1
hsa04014	Ras signaling pathway	3	228	194	ENSP00000261937,ENSP00000263923,ENSP00000351209	EPHA2,FLT4,KDR
hsa05217	Basal cell carcinoma	2	63	194	ENSP00000262320,ENSP00000368169	AXIN1,DVL1
hsa05220	Chronic myeloid leukemia	2	76	246	ENSP00000311825,ENSP00000351905	CTBP2,TGFBR2
hsa04060	Cytokine-cytokine receptor interaction	3	263	257	ENSP00000261937,ENSP00000263923,ENSP00000351905	FLT4,KDR,TGFBR2
hsa04350	TGF-beta signaling pathway	2	83	262	ENSP00000351905,ENSP00000386043	LTBP1,TGFBR2
hsa05210	Colorectal cancer	2	85	262	ENSP00000262320,ENSP00000351905	AXIN1,TGFBR2
hsa04658	Th1 and Th2 cell differentiation	2	88	266	ENSP00000263388,ENSP00000292599	MAML1,NOTCH3
hsa04750	Inflammatory mediator regulation of TRP channels	2	92	266	ENSP00000345083,ENSP00000379098	CAMK2B,MAP2K3
hsa04912	GnRH signaling pathway	2	88	266	ENSP00000345083,ENSP00000379098	CAMK2B,MAP2K3
hsa01522	Endocrine resistance	2	95	270	ENSP00000263388,ENSP00000364163	NOTCH3,NOTCH4
hsa04916	Melanogenesis	2	98	276	ENSP00000368169,ENSP00000379098	CAMK2B,DVL1
hsa04620	Toll-like receptor signaling pathway	2	102	286	ENSP00000216160,ENSP00000345083	MAP2K3,TAB1
hsa04668	TNF signaling pathway	2	108	307	ENSP00000216160,ENSP00000345083	MAP2K3,TAB1
hsa04725	Cholinergic synapse	2	111	307	ENSP00000357461,ENSP00000379098	CAMK2B,CHRNB2
hsa05145	Toxoplasmosis	2	109	307	ENSP00000216160,ENSP00000345083	MAP2K3,TAB1
hsa04919	Thyroid hormone signaling pathway	2	115	312	ENSP00000263388,ENSP00000364163	NOTCH3,NOTCH4
hsa04380	Osteoclast differentiation	2	124	348	ENSP00000216160,ENSP00000351905	TAB1,TGFBR2
hsa04550	Signaling pathways regulating pluripotency of stem cells	2	138	413	ENSP00000262320,ENSP00000368169	AXIN1,DVL1
hsa05206	MicroRNAs in cancer	2	149	462	ENSP00000263388,ENSP00000364163	NOTCH3,NOTCH4
hsa04218	Cellular senescence	2	156	488	ENSP00000345083,ENSP00000351905	MAP2K3,TGFBR2

## Sheet: Reactome
#term ID	term description	observed gene count	background gene count	false discovery rate	matching proteins in your network (IDs)	matching proteins in your network (labels)
HSA-157118	Signaling by NOTCH	6	197	0.00629	ENSP00000261937,ENSP00000263388,ENSP00000292599,ENSP00000317128,ENSP00000364163,ENSP00000384018	FLT4,MAML1,NCOR2,NOTCH3,NOTCH4,PLXND1
HSA-162582	Signal Transduction	15	2605	0.00629	ENSP00000216160,ENSP00000243077,ENSP00000261937,ENSP00000262320,ENSP00000263388,ENSP00000263923,ENSP00000292599,ENSP00000311825,ENSP00000317128,ENSP00000351905,ENSP00000364163,ENSP00000368169,ENSP00000379098,ENSP00000384018,ENSP00000453872	AXIN1,CAMK2B,CTBP2,DVL1,FLT4,KDR,LRP1,MAML1,NCOR2,NOTCH3,NOTCH4,PLXND1,RNF111,TAB1,TGFBR2
HSA-350054	Notch-HLH transcription pathway	3	13	10	ENSP00000263388,ENSP00000292599,ENSP00000364163	MAML1,NOTCH3,NOTCH4
HSA-9013695	NOTCH4 Intracellular Domain Regulates Transcription	3	20	24	ENSP00000261937,ENSP00000292599,ENSP00000364163	FLT4,MAML1,NOTCH4
HSA-9013508	NOTCH3 Intracellular Domain Regulates Transcription	3	24	32	ENSP00000263388,ENSP00000292599,ENSP00000317128	MAML1,NOTCH3,PLXND1
HSA-2129379	Molecules associated with elastic fibres	3	37	88	ENSP00000311905,ENSP00000386043,ENSP00000424571	FBN2,LTBP1,LTBP4
HSA-1912399	Pre-NOTCH Processing in the Endoplasmic Reticulum	2	6	12	ENSP00000263388,ENSP00000364163	NOTCH3,NOTCH4
HSA-5083630	Defective LFNG causes SCDO3	2	5	12	ENSP00000263388,ENSP00000364163	NOTCH3,NOTCH4
HSA-1912408	Pre-NOTCH Transcription and Translation	3	62	18	ENSP00000263388,ENSP00000292599,ENSP00000364163	MAML1,NOTCH3,NOTCH4
HSA-195399	VEGF binds to VEGFR leading to receptor dimerization	2	8	18	ENSP00000261937,ENSP00000263923	FLT4,KDR
HSA-5663202	Diseases of signal transduction	5	360	21	ENSP00000262320,ENSP00000292599,ENSP00000311825,ENSP00000351905,ENSP00000384018	AXIN1,CTBP2,MAML1,NCOR2,TGFBR2
HSA-170834	Signaling by TGF-beta Receptor Complex	3	71	22	ENSP00000351905,ENSP00000384018,ENSP00000453872	NCOR2,RNF111,TGFBR2
HSA-1912420	Pre-NOTCH Processing in Golgi	2	17	40	ENSP00000263388,ENSP00000364163	NOTCH3,NOTCH4
HSA-1266738	Developmental Biology	7	1023	46	ENSP00000292599,ENSP00000317128,ENSP00000351209,ENSP00000363763,ENSP00000384018,ENSP00000392423,ENSP00000422591	EPHA2,EPHB2,MAML1,NCOR2,PLXND1,RELN,SLIT2
HSA-1643685	Disease	7	1018	46	ENSP00000262320,ENSP00000263388,ENSP00000292599,ENSP00000311825,ENSP00000351905,ENSP00000364163,ENSP00000384018	AXIN1,CTBP2,MAML1,NCOR2,NOTCH3,NOTCH4,TGFBR2
HSA-2173795	Downregulation of SMAD2/3:SMAD4 transcriptional activity	2	22	53	ENSP00000384018,ENSP00000453872	NCOR2,RNF111
HSA-450302	activated TAK1 mediates p38 MAPK activation	2	23	55	ENSP00000216160,ENSP00000345083	MAP2K3,TAB1
HSA-212436	Generic Transcription Pathway	7	1112	62	ENSP00000262320,ENSP00000263388,ENSP00000292599,ENSP00000364163,ENSP00000379098,ENSP00000384018,ENSP00000453872	AXIN1,CAMK2B,MAML1,NCOR2,NOTCH3,NOTCH4,RNF111
HSA-1474244	Extracellular matrix organization	4	298	69	ENSP00000263923,ENSP00000311905,ENSP00000386043,ENSP00000424571	FBN2,KDR,LTBP1,LTBP4
HSA-422475	Axon guidance	5	541	73	ENSP00000317128,ENSP00000351209,ENSP00000363763,ENSP00000392423,ENSP00000422591	EPHA2,EPHB2,PLXND1,RELN,SLIT2
HSA-9022692	Regulation of MECP2 expression and activity	2	30	77	ENSP00000379098,ENSP00000384018	CAMK2B,NCOR2
HSA-4641262	Disassembly of the destruction complex and recruitment of AXIN to the membrane	2	31	79	ENSP00000262320,ENSP00000368169	AXIN1,DVL1
HSA-4791275	Signaling by WNT in cancer	2	34	91	ENSP00000262320,ENSP00000311825	AXIN1,CTBP2
HSA-2122947	NOTCH1 Intracellular Domain Regulates Transcription	2	45	140	ENSP00000292599,ENSP00000384018	MAML1,NCOR2
HSA-3928665	EPH-ephrin mediated repulsion of cells	2	50	161	ENSP00000351209,ENSP00000363763	EPHA2,EPHB2
HSA-2644606	Constitutive Signaling by NOTCH1 PEST Domain Mutants	2	57	201	ENSP00000292599,ENSP00000384018	MAML1,NCOR2
HSA-2894862	Constitutive Signaling by NOTCH1 HD+PEST Domain Mutants	2	57	201	ENSP00000292599,ENSP00000384018	MAML1,NCOR2
HSA-195253	Degradation of beta-catenin by the destruction complex	2	79	291	ENSP00000262320,ENSP00000311825	AXIN1,CTBP2
HSA-5688426	Deubiquitination	3	279	322	ENSP00000216160,ENSP00000262320,ENSP00000351905	AXIN1,TAB1,TGFBR2
HSA-195721	Signaling by WNT	3	293	342	ENSP00000262320,ENSP00000311825,ENSP00000368169	AXIN1,CTBP2,DVL1
HSA-597592	Post-translational protein modification	6	1366	356	ENSP00000216160,ENSP00000262320,ENSP00000351905,ENSP00000384018,ENSP00000386043,ENSP00000398736	AXIN1,CYR61,LTBP1,NCOR2,TAB1,TGFBR2
HSA-8957275	Post-translational protein phosphorylation	2	106	356	ENSP00000386043,ENSP00000398736	CYR61,LTBP1
HSA-381426	Regulation of Insulin-like Growth Factor (IGF) transport and uptake by Insulin-like Growth Factor Binding Proteins (IGFBPs)	2	123	457	ENSP00000386043,ENSP00000398736	CYR61,LTBP1

## Sheet: UniProt
#term ID	term description	observed gene count	background gene count	false discovery rate	matching proteins in your network (IDs)	matching proteins in your network (labels)
KW-0245	EGF-like domain	8	229	7.12e-06	ENSP00000243077,ENSP00000263388,ENSP00000311905,ENSP00000364163,ENSP00000386043,ENSP00000392423,ENSP00000422591,ENSP00000424571	FBN2,LRP1,LTBP1,LTBP4,NOTCH3,NOTCH4,RELN,SLIT2
KW-0217	Developmental protein	12	958	8.49e-06	ENSP00000243077,ENSP00000262320,ENSP00000263388,ENSP00000263923,ENSP00000317128,ENSP00000363763,ENSP00000364163,ENSP00000368169,ENSP00000379098,ENSP00000392423,ENSP00000422591,ENSP00000453872	AXIN1,CAMK2B,DVL1,EPHB2,KDR,LRP1,NOTCH3,NOTCH4,PLXND1,RELN,RNF111,SLIT2
KW-0732	Signal	17	3237	0.000267	ENSP00000243077,ENSP00000261937,ENSP00000263388,ENSP00000263923,ENSP00000311905,ENSP00000317128,ENSP00000351209,ENSP00000351905,ENSP00000357461,ENSP00000362299,ENSP00000363763,ENSP00000364163,ENSP00000386043,ENSP00000392423,ENSP00000398736,ENSP00000422591,ENSP00000424571	CHRNB2,CYR61,ENG,EPHA2,EPHB2,FBN2,FLT4,KDR,LRP1,LTBP1,LTBP4,NOTCH3,NOTCH4,PLXND1,RELN,SLIT2,TGFBR2
KW-1015	Disulfide bond	17	3276	0.000267	ENSP00000243077,ENSP00000261937,ENSP00000263388,ENSP00000263923,ENSP00000311905,ENSP00000317128,ENSP00000351209,ENSP00000351905,ENSP00000357461,ENSP00000362299,ENSP00000363763,ENSP00000364163,ENSP00000386043,ENSP00000392423,ENSP00000398736,ENSP00000422591,ENSP00000424571	CHRNB2,CYR61,ENG,EPHA2,EPHB2,FBN2,FLT4,KDR,LRP1,LTBP1,LTBP4,NOTCH3,NOTCH4,PLXND1,RELN,SLIT2,TGFBR2
KW-0829	Tyrosine-protein kinase	5	110	0.000892	ENSP00000261937,ENSP00000263923,ENSP00000345083,ENSP00000351209,ENSP00000363763	EPHA2,EPHB2,FLT4,KDR,MAP2K3
KW-0037	Angiogenesis	5	129	0.00159	ENSP00000261937,ENSP00000263923,ENSP00000317128,ENSP00000351209,ENSP00000362299	ENG,EPHA2,FLT4,KDR,PLXND1
KW-0221	Differentiation	8	693	0.00429	ENSP00000263388,ENSP00000263923,ENSP00000311825,ENSP00000351209,ENSP00000351905,ENSP00000364163,ENSP00000379098,ENSP00000422591	CAMK2B,CTBP2,EPHA2,KDR,NOTCH3,NOTCH4,SLIT2,TGFBR2
KW-0340	Growth factor binding	3	20	0.00487	ENSP00000311905,ENSP00000386043,ENSP00000398736	CYR61,LTBP1,LTBP4
KW-0675	Receptor	10	1423	12	ENSP00000243077,ENSP00000261937,ENSP00000263388,ENSP00000263923,ENSP00000317128,ENSP00000351209,ENSP00000351905,ENSP00000357461,ENSP00000363763,ENSP00000364163	CHRNB2,EPHA2,EPHB2,FLT4,KDR,LRP1,NOTCH3,NOTCH4,PLXND1,TGFBR2
KW-0418	Kinase	7	631	18	ENSP00000261937,ENSP00000263923,ENSP00000345083,ENSP00000351209,ENSP00000351905,ENSP00000363763,ENSP00000379098	CAMK2B,EPHA2,EPHB2,FLT4,KDR,MAP2K3,TGFBR2
KW-0325	Glycoprotein	16	4353	30	ENSP00000243077,ENSP00000261937,ENSP00000263388,ENSP00000263923,ENSP00000311905,ENSP00000317128,ENSP00000351209,ENSP00000351905,ENSP00000357461,ENSP00000362299,ENSP00000363763,ENSP00000364163,ENSP00000386043,ENSP00000392423,ENSP00000422591,ENSP00000424571	CHRNB2,ENG,EPHA2,EPHB2,FBN2,FLT4,KDR,LRP1,LTBP1,LTBP4,NOTCH3,NOTCH4,PLXND1,RELN,SLIT2,TGFBR2
KW-9995	Disease	15	3799	30	ENSP00000243077,ENSP00000261937,ENSP00000262320,ENSP00000263388,ENSP00000311905,ENSP00000345083,ENSP00000351209,ENSP00000351905,ENSP00000357461,ENSP00000362299,ENSP00000363763,ENSP00000368169,ENSP00000379098,ENSP00000392423,ENSP00000424571	AXIN1,CAMK2B,CHRNB2,DVL1,ENG,EPHA2,EPHB2,FBN2,FLT4,LRP1,LTBP4,MAP2K3,NOTCH3,RELN,TGFBR2
KW-0225	Disease mutation	13	2951	36	ENSP00000243077,ENSP00000261937,ENSP00000262320,ENSP00000263388,ENSP00000311905,ENSP00000345083,ENSP00000351209,ENSP00000351905,ENSP00000357461,ENSP00000362299,ENSP00000363763,ENSP00000392423,ENSP00000424571	AXIN1,CHRNB2,ENG,EPHA2,EPHB2,FBN2,FLT4,LRP1,LTBP4,MAP2K3,NOTCH3,RELN,TGFBR2
KW-0914	Notch signaling pathway	3	49	36	ENSP00000263388,ENSP00000292599,ENSP00000364163	MAML1,NOTCH3,NOTCH4
KW-1003	Cell membrane	13	3208	81	ENSP00000243077,ENSP00000261937,ENSP00000262320,ENSP00000263388,ENSP00000263923,ENSP00000317128,ENSP00000351209,ENSP00000351905,ENSP00000357461,ENSP00000362299,ENSP00000363763,ENSP00000364163,ENSP00000368169	AXIN1,CHRNB2,DVL1,ENG,EPHA2,EPHB2,FLT4,KDR,LRP1,NOTCH3,NOTCH4,PLXND1,TGFBR2
KW-0272	Extracellular matrix	4	263	28	ENSP00000311905,ENSP00000386043,ENSP00000392423,ENSP00000424571	FBN2,LTBP1,LTBP4,RELN
KW-0025	Alternative splicing	22	10223	92	ENSP00000216160,ENSP00000243077,ENSP00000261937,ENSP00000262320,ENSP00000263923,ENSP00000311825,ENSP00000311905,ENSP00000317128,ENSP00000345083,ENSP00000351209,ENSP00000351905,ENSP00000362299,ENSP00000363763,ENSP00000364163,ENSP00000368169,ENSP00000379098,ENSP00000384018,ENSP00000386043,ENSP00000392423,ENSP00000422591,ENSP00000424571,ENSP00000453872	AXIN1,CAMK2B,CTBP2,DVL1,ENG,EPHA2,EPHB2,FBN2,FLT4,KDR,LRP1,LTBP1,LTBP4,MAP2K3,NCOR2,NOTCH4,PLXND1,RELN,RNF111,SLIT2,TAB1,TGFBR2
KW-0677	Repeat	14	4751	98	ENSP00000243077,ENSP00000261937,ENSP00000263388,ENSP00000263923,ENSP00000311905,ENSP00000317128,ENSP00000351209,ENSP00000363763,ENSP00000364163,ENSP00000384018,ENSP00000386043,ENSP00000392423,ENSP00000422591,ENSP00000424571	EPHA2,EPHB2,FBN2,FLT4,KDR,LRP1,LTBP1,LTBP4,NCOR2,NOTCH3,NOTCH4,PLXND1,RELN,SLIT2
KW-0067	ATP-binding	7	1367	101	ENSP00000261937,ENSP00000263923,ENSP00000345083,ENSP00000351209,ENSP00000351905,ENSP00000363763,ENSP00000379098	CAMK2B,EPHA2,EPHB2,FLT4,KDR,MAP2K3,TGFBR2
KW-0547	Nucleotide-binding	8	1758	101	ENSP00000261937,ENSP00000263923,ENSP00000302833,ENSP00000345083,ENSP00000351209,ENSP00000351905,ENSP00000363763,ENSP00000379098	CAMK2B,EPHA2,EPHB2,FLT4,GIMAP1,KDR,MAP2K3,TGFBR2
KW-0597	Phosphoprotein	19	8066	101	ENSP00000216160,ENSP00000243077,ENSP00000261937,ENSP00000262320,ENSP00000263388,ENSP00000263923,ENSP00000292599,ENSP00000311825,ENSP00000345083,ENSP00000351209,ENSP00000351905,ENSP00000362299,ENSP00000363763,ENSP00000364163,ENSP00000368169,ENSP00000379098,ENSP00000384018,ENSP00000386043,ENSP00000398736	AXIN1,CAMK2B,CTBP2,CYR61,DVL1,ENG,EPHA2,EPHB2,FLT4,KDR,LRP1,LTBP1,MAML1,MAP2K3,NCOR2,NOTCH3,NOTCH4,TAB1,TGFBR2
KW-0808	Transferase	8	1796	101	ENSP00000261937,ENSP00000263923,ENSP00000345083,ENSP00000351209,ENSP00000351905,ENSP00000363763,ENSP00000379098,ENSP00000453872	CAMK2B,EPHA2,EPHB2,FLT4,KDR,MAP2K3,RNF111,TGFBR2
KW-0964	Secreted	8	1813	101	ENSP00000261937,ENSP00000263923,ENSP00000311905,ENSP00000386043,ENSP00000392423,ENSP00000398736,ENSP00000422591,ENSP00000424571	CYR61,FBN2,FLT4,KDR,LTBP1,LTBP4,RELN,SLIT2
KW-0965	Cell junction	5	735	123	ENSP00000263923,ENSP00000311825,ENSP00000351209,ENSP00000357461,ENSP00000379098	CAMK2B,CHRNB2,CTBP2,EPHA2,KDR
KW-0130	Cell adhesion	4	476	153	ENSP00000351209,ENSP00000362299,ENSP00000392423,ENSP00000398736	CYR61,ENG,EPHA2,RELN
KW-0621	Polymorphism	23	11707	163	ENSP00000216160,ENSP00000243077,ENSP00000261937,ENSP00000263388,ENSP00000263923,ENSP00000292599,ENSP00000302833,ENSP00000311905,ENSP00000317128,ENSP00000345083,ENSP00000351209,ENSP00000351905,ENSP00000357461,ENSP00000362299,ENSP00000363763,ENSP00000364163,ENSP00000379098,ENSP00000384018,ENSP00000392423,ENSP00000398736,ENSP00000422591,ENSP00000424571,ENSP00000453872	CAMK2B,CHRNB2,CYR61,ENG,EPHA2,EPHB2,FBN2,FLT4,GIMAP1,KDR,LRP1,LTBP4,MAML1,MAP2K3,NCOR2,NOTCH3,NOTCH4,PLXND1,RELN,RNF111,SLIT2,TAB1,TGFBR2
KW-0524	Neurogenesis	3	267	211	ENSP00000363763,ENSP00000379098,ENSP00000422591	CAMK2B,EPHB2,SLIT2
KW-0358	Heparin-binding	2	87	228	ENSP00000398736,ENSP00000422591	CYR61,SLIT2
KW-0145	Chemotaxis	2	94	255	ENSP00000398736,ENSP00000422591	CYR61,SLIT2
KW-0832	Ubl conjugation	8	2380	404	ENSP00000216160,ENSP00000262320,ENSP00000263923,ENSP00000351209,ENSP00000363763,ENSP00000368169,ENSP00000384018,ENSP00000453872	AXIN1,DVL1,EPHA2,EPHB2,KDR,NCOR2,RNF111,TAB1
KW-0723	Serine/threonine-protein kinase	3	387	498	ENSP00000345083,ENSP00000351905,ENSP00000379098	CAMK2B,MAP2K3,TGFBR2

## Sheet: PFAM
#term ID	term description	observed gene count	background gene count	false discovery rate	matching proteins in your network (IDs)	matching proteins in your network (labels)
PF12661	Human growth factor-like EGF	6	46	5.59e-07	ENSP00000263388,ENSP00000311905,ENSP00000364163,ENSP00000386043,ENSP00000422591,ENSP00000424571	FBN2,LTBP1,LTBP4,NOTCH3,NOTCH4,SLIT2
PF07645	Calcium-binding EGF domain	6	78	5.42e-06	ENSP00000243077,ENSP00000263388,ENSP00000311905,ENSP00000364163,ENSP00000386043,ENSP00000424571	FBN2,LRP1,LTBP1,LTBP4,NOTCH3,NOTCH4
PF00683	TB domain	3	7	0.000705	ENSP00000311905,ENSP00000386043,ENSP00000424571	FBN2,LTBP1,LTBP4
PF12662	Complement Clr-like EGF-like	4	40	0.00071	ENSP00000243077,ENSP00000311905,ENSP00000386043,ENSP00000424571	FBN2,LRP1,LTBP1,LTBP4
PF00069	Protein kinase domain	7	482	0.00499	ENSP00000261937,ENSP00000263923,ENSP00000345083,ENSP00000351209,ENSP00000351905,ENSP00000363763,ENSP00000379098	CAMK2B,EPHA2,EPHB2,FLT4,KDR,MAP2K3,TGFBR2
PF07714	Protein tyrosine kinase	7	481	0.00499	ENSP00000261937,ENSP00000263923,ENSP00000345083,ENSP00000351209,ENSP00000351905,ENSP00000363763,ENSP00000379098	CAMK2B,EPHA2,EPHB2,FLT4,KDR,MAP2K3,TGFBR2
PF00008	EGF-like domain	4	81	0.00582	ENSP00000263388,ENSP00000364163,ENSP00000422591,ENSP00000424571	FBN2,NOTCH3,NOTCH4,SLIT2
PF06816	NOTCH protein	2	4	26	ENSP00000263388,ENSP00000364163	NOTCH3,NOTCH4
PF07684	NOTCH protein	2	4	26	ENSP00000263388,ENSP00000364163	NOTCH3,NOTCH4
PF00066	LNR domain	2	6	39	ENSP00000263388,ENSP00000364163	NOTCH3,NOTCH4
PF00778	DIX domain	2	6	39	ENSP00000262320,ENSP00000368169	AXIN1,DVL1
PF01404	Ephrin receptor ligand binding domain	2	14	14	ENSP00000351209,ENSP00000363763	EPHA2,EPHB2
PF14575	Ephrin type-A receptor 2 transmembrane domain	2	14	14	ENSP00000351209,ENSP00000363763	EPHA2,EPHB2
PF14670	Coagulation Factor Xa inhibitory site	2	40	83	ENSP00000243077,ENSP00000424571	FBN2,LRP1
PF07647	SAM domain (Sterile alpha motif)	2	80	288	ENSP00000351209,ENSP00000363763	EPHA2,EPHB2
PF00536	SAM domain (Sterile alpha motif)	2	83	289	ENSP00000351209,ENSP00000363763	EPHA2,EPHB2

[truncated: 2 more sheets: INTERPRO, SMART]
